# Supplementary material for: Safety of penicillamine and trientine in the treatment of Wilson’s disease: An analysis of the FDA Adverse Event Reporting System (FAERS) database
Source: PLoS One. 2025 Nov 12;20(11):e0336721. doi: 10.1371/journal.pone.0336721 (PMC12611112; doi:10.1371/journal.pone.0336721)
Supplement: S1 Table — (XLSX) [file pone.0336721.s004.xlsx]

## Sheet: Supplementary Table 1
Table S1. PT and SOC for the positive signal detection of two drugs in the FAERS database.
Penicillamine						Trientine
PT	Soc	a	PRR	IC	IC025	PT	Soc	a	PRR	IC	IC025
Drug hypersensitivity	Immune system disorders	37	7.71	2.95	2.47	Tremor	Nervous system disorders	12	5.63	2.49	1.69
Hypersensitivity	Immune system disorders	22	4.92	2.3	1.69	Abdominal pain	Gastrointestinal disorders	10	3.42	1.77	0.9
Condition aggravated	General disorders and administration site conditions	19	2.71	1.44	0.79	Condition aggravated	General disorders and administration site conditions	10	2.73	1.45	0.57
Dystonia	Nervous system disorders	13	26.73	4.74	3.96	Depression	Psychiatric disorders	8	2.7	1.43	0.47
Foetal exposure during pregnancy	Injury, poisoning and procedural complications	13	6.67	2.74	1.96	Anxiety	Psychiatric disorders	8	2.19	1.13	0.16
Elastosis perforans	Skin and subcutaneous tissue disorders	12	56046.6	14.45	13.43	Memory impairment	Nervous system disorders	7	3.98	1.99	0.97
Cutis laxa	Skin and subcutaneous tissue disorders	10	1494.58	10.49	9.6	Dysphagia	Gastrointestinal disorders	7	5.91	2.56	1.54
Anti-neutrophil cytoplasmic antibody positive vasculitis	Immune system disorders	10	187.95	7.55	6.67	Constipation	Gastrointestinal disorders	7	2.65	1.4	0.38
Exposure during pregnancy	Injury, poisoning and procedural complications	10	6.92	2.79	1.92	Abdominal discomfort	Gastrointestinal disorders	6	2.87	1.52	0.43
Glomerulonephritis rapidly progressive	Renal and urinary disorders	9	349.56	8.44	7.52	Dyspepsia	Gastrointestinal disorders	6	4.92	2.3	1.2
Liver disorder	Hepatobiliary disorders	7	6.59	2.72	1.7	Abdominal pain upper	Gastrointestinal disorders	6	2.34	1.23	0.13
Hepatic cirrhosis	Hepatobiliary disorders	7	16	4	2.98	Acute kidney injury	Renal and urinary disorders	5	2.66	1.41	0.23
Liver transplant	Surgical and medical procedures	7	80.9	6.33	5.31	Neurological symptom	Nervous system disorders	5	70.17	6.13	4.95
Pulmonary alveolar haemorrhage	Respiratory, thoracic and mediastinal disorders	7	53.16	5.73	4.71	Cognitive disorder	Nervous system disorders	5	8.56	3.1	1.91
Nephrotic syndrome	Renal and urinary disorders	7	42.69	5.41	4.39	Gastrooesophageal reflux disease	Gastrointestinal disorders	4	4.01	2	0.71
Pleural effusion	Respiratory, thoracic and mediastinal disorders	7	4.68	2.23	1.2	Seizure	Nervous system disorders	4	2.87	1.52	0.23
Drug intolerance	General disorders and administration site conditions	6	2.63	1.39	0.3	Stress	Psychiatric disorders	4	4.47	2.16	0.87
Dysarthria	Nervous system disorders	6	6.53	2.71	1.61	Hepatic cirrhosis	Hepatobiliary disorders	4	17.47	4.13	2.83
Dysphagia	Gastrointestinal disorders	6	2.65	1.41	0.31	Colitis ulcerative	Gastrointestinal disorders	4	7.7	2.94	1.65
Vasculitis	Vascular disorders	6	21.29	4.41	3.32	Dysarthria	Nervous system disorders	4	8.32	3.06	1.76
Gastrointestinal disorder	Gastrointestinal disorders	6	3.02	1.6	0.5	Hepatic failure	Hepatobiliary disorders	4	10.37	3.37	2.08
Skin degenerative disorder	Skin and subcutaneous tissue disorders	5	2030.68	10.91	9.7	Aggression	Psychiatric disorders	4	6.16	2.62	1.33
Ageusia	Nervous system disorders	5	8.24	3.04	1.86	Laboratory test abnormal	Investigations	3	8.04	3.01	1.56
Renal impairment	Renal and urinary disorders	5	2.51	1.33	0.15	Oesophageal ulcer	Gastrointestinal disorders	3	60.72	5.92	4.48
Nephrolithiasis	Renal and urinary disorders	5	4.61	2.21	1.02	Dyskinesia	Nervous system disorders	3	5.79	2.53	1.09
Pancytopenia	Blood and lymphatic system disorders	5	3.76	1.91	0.73	Gallbladder disorder	Hepatobiliary disorders	3	13.04	3.7	2.26
Anaphylactic reaction	Immune system disorders	5	3.93	1.97	0.79	ILL-defined disorder	General disorders and administration site conditions	3	3.89	1.96	0.51
Skin disorder	Skin and subcutaneous tissue disorders	5	6.31	2.66	1.48	Liver disorder	Hepatobiliary disorders	3	5.4	2.43	0.99
Inguinal hernia	Gastrointestinal disorders	5	33.5	5.06	3.88	Burning sensation	Nervous system disorders	3	3.36	1.75	0.3
Dementia	Nervous system disorders	4	6.18	2.63	1.34	Gastric ulcer	Gastrointestinal disorders	3	12.26	3.62	2.17
Neurological decompensation	Nervous system disorders	4	74.28	6.21	4.92	Hepatic steatosis	Hepatobiliary disorders	3	12.78	3.68	2.23
Blister	Skin and subcutaneous tissue disorders	4	3.01	1.59	0.3	Rhabdomyolysis	Musculoskeletal and connective tissue disorders	3	5.74	2.52	1.07
Milia	Skin and subcutaneous tissue disorders	4	468.52	8.85	7.55	Nervous system disorder	Nervous system disorders	3	7.36	2.88	1.43
Pemphigus	Skin and subcutaneous tissue disorders	4	14.65	3.87	2.58	Starvation	Metabolism and nutrition disorders	3	340.48	8.4	6.95
Scar	Injury, poisoning and procedural complications	4	9.56	3.26	1.96
Skin fragility	Skin and subcutaneous tissue disorders	4	65.32	6.03	4.73
Systemic lupus erythematosus	Musculoskeletal and connective tissue disorders	4	5.14	2.36	1.07
Dermatitis bullous	Skin and subcutaneous tissue disorders	4	23.2	4.54	3.24
Proteinuria	Renal and urinary disorders	4	9.05	3.18	1.88
Stevens-johnson syndrome	Skin and subcutaneous tissue disorders	4	7.32	2.87	1.58
Cerebral atrophy	Nervous system disorders	4	39.65	5.31	4.01
Cholestasis	Hepatobiliary disorders	4	8.78	3.13	1.84
Pericardial effusion	Cardiac disorders	4	7.34	2.87	1.58
Liver injury	Hepatobiliary disorders	4	7.72	2.95	1.66
Antinuclear antibody positive	Investigations	3	36.57	5.19	3.75
Respiratory tract infection	Infections and infestations	3	4.96	2.31	0.87
Respiratory distress	Respiratory, thoracic and mediastinal disorders	3	4.48	2.16	0.72
Atrial septal defect	Congenital, familial and genetic disorders	3	14.1	3.82	2.37
Myasthenia gravis	Nervous system disorders	3	17.81	4.15	2.71
Blood disorder	Blood and lymphatic system disorders	3	15.28	3.93	2.49
Gingival bleeding	Gastrointestinal disorders	3	9.02	3.17	1.73
Blood copper decreased	Investigations	3	1751.46	10.71	9.22
Hepatic failure	Hepatobiliary disorders	3	4.07	2.03	0.58
Copper deficiency	Metabolism and nutrition disorders	3	1179.93	10.16	8.69
Bone density decreased	Investigations	3	3.74	1.9	0.46
Pseudoxanthoma elasticum	Congenital, familial and genetic disorders	3	8622.56	12.77	11.17
Feeding disorder	Metabolism and nutrition disorders	3	6.86	2.78	1.33
Parkinsonism	Nervous system disorders	3	13.18	3.72	2.27
Premature baby	Pregnancy, puerperium and perinatal conditions	3	3.99	2	0.55
Sjs-ten overlap	Skin and subcutaneous tissue disorders	3	247.45	7.94	6.49
Rash papular	Skin and subcutaneous tissue disorders	3	5.42	2.44	0.99
Congenital central nervous system anomaly	Congenital, familial and genetic disorders	3	114.38	6.83	5.39
Micrognathia	Congenital, familial and genetic disorders	3	230.64	7.84	6.39
Maternal drugs affecting foetus	Injury, poisoning and procedural complications	3	15.13	3.92	2.47
Muscle contracture	Musculoskeletal and connective tissue disorders	3	59.15	5.88	4.44
Drooling	Nervous system disorders	3	18.63	4.22	2.77
Hepatic function abnormal	Hepatobiliary disorders	3	3.41	1.77	0.33
Splenomegaly	Blood and lymphatic system disorders	3	10.42	3.38	1.94
Torticollis	Musculoskeletal and connective tissue disorders	3	59.4	5.89	4.44
