# Supplementary material for: Safety of penicillamine and trientine in the treatment of Wilson’s disease: An analysis of the FDA Adverse Event Reporting System (FAERS) database
Source: PLoS One. 2025 Nov 12;20(11):e0336721. doi: 10.1371/journal.pone.0336721 (PMC12611112; doi:10.1371/journal.pone.0336721)
Supplement: S2 Table — (XLSX) [file pone.0336721.s005.xlsx]

## Sheet: Sheet1
Table S2: All Adverse Event Signals Screened by Penicillamine Gender Subgroup Analysis (FAERS)
Penicillamine-Female										Penicillamine-Male
PT	a	ROR	PRR	IC	IC025	Soc	ROR(95%Cl)	PRR(X2)	IC(IC025)	PT	a	ROR	PRR	IC	IC025	Soc	ROR(95%Cl)	PRR(X2)	EBGM(EBGM05)	IC(IC025)
Drug hypersensitivity	26	8.27	8.04	3.01	2.44	Immune system disorders	8.27 ( 5.6 - 12.22 )	8.04 ( 160.88 )	3.01 ( 2.44 )	Off label use	14	1.89	1.87	0.9	0.15	Injury, poisoning and procedural complications	1.89 ( 1.11 - 3.22 )	1.87 ( 5.74 )	1.87 ( 1.2 )	0.9 ( 0.15 )
Off label use	15	1.5	1.49	0.57	-0.15	Injury, poisoning and procedural complications	1.5 ( 0.9 - 2.5 )	1.49 ( 2.44 )	0.57 ( -0.15 )	Hepato-lenticular degeneration	13	12872.6	12572.7	13.15	12.27	Congenital, familial and genetic disorders	12872.61 ( 6756.29 - 24525.91 )	12572.74 ( 118218.74 )	9095.45 ( 5303.63 )	13.15 ( 12.27 )
Hypersensitivity	14	4.86	4.79	2.26	1.51	Immune system disorders	4.86 ( 2.86 - 8.24 )	4.79 ( 42.13 )	2.26 ( 1.51 )	Condition aggravated	10	3.94	3.89	1.96	1.08	General disorders and administration site conditions	3.94 ( 2.11 - 7.37 )	3.89 ( 21.56 )	3.89 ( 2.3 )	1.96 ( 1.08 )
Nausea	11	0.87	0.87	-0.2	-1.04	Gastrointestinal disorders	0.87 ( 0.48 - 1.57 )	0.87 ( 0.22 )	-0.2 ( -1.04 )	Drug ineffective	8	0.7	0.71	-0.5	-1.47	General disorders and administration site conditions	0.7 ( 0.35 - 1.42 )	0.71 ( 0.98 )	0.71 ( 0.4 )	-0.5 ( -1.47 )
Rash	10	1.68	1.67	0.74	-0.13	Skin and subcutaneous tissue disorders	1.68 ( 0.9 - 3.13 )	1.67 ( 2.72 )	0.74 ( -0.13 )	Dystonia	8	40.68	40.11	5.32	4.35	Nervous system disorders	40.68 ( 20.23 - 81.78 )	40.11 ( 304.79 )	40.06 ( 22.33 )	5.32 ( 4.35 )
Anti-neutrophil cytoplasmic antibody positive vasculitis	10	351.95	347.67	8.43	7.55	Immune system disorders	351.95 ( 188.11 - 658.51 )	347.67 ( 3424.91 )	8.43 ( 7.55 )	Drug hypersensitivity	8	7.03	6.95	2.8	1.83	Immune system disorders	7.03 ( 3.5 - 14.14 )	6.95 ( 40.81 )	6.95 ( 3.87 )	2.8 ( 1.83 )
Drug ineffective	10	0.57	0.58	-0.79	-1.67	General disorders and administration site conditions	0.57 ( 0.31 - 1.07 )	0.58 ( 3.15 )	-0.79 ( -1.67 )	Cutis laxa	6	2556.91	2529.43	11.2	10.06	Skin and subcutaneous tissue disorders	2556.91 ( 1109.87 - 5890.56 )	2529.43 ( 14081.44 )	2348.82 ( 1168.38 )	11.2 ( 10.06 )
Exposure during pregnancy	9	7.18	7.11	2.83	1.91	Injury, poisoning and procedural complications	7.18 ( 3.72 - 13.85 )	7.11 ( 47.34 )	2.83 ( 1.91 )	Liver disorder	5	10.87	10.78	3.43	2.25	Hepatobiliary disorders	10.87 ( 4.51 - 26.22 )	10.78 ( 44.4 )	10.78 ( 5.16 )	3.43 ( 2.25 )
Condition aggravated	9	2.35	2.33	1.22	0.3	General disorders and administration site conditions	2.35 ( 1.22 - 4.53 )	2.33 ( 6.87 )	1.22 ( 0.3 )	Hepatic cirrhosis	5	22.76	22.57	4.5	3.31	Hepatobiliary disorders	22.76 ( 9.43 - 54.92 )	22.57 ( 103.02 )	22.55 ( 10.79 )	4.5 ( 3.31 )
Vomiting	8	1.13	1.12	0.17	-0.8	Gastrointestinal disorders	1.13 ( 0.56 - 2.26 )	1.12 ( 0.11 )	0.17 ( -0.8 )	Nausea	5	0.92	0.92	-0.11	-1.3	Gastrointestinal disorders	0.92 ( 0.38 - 2.23 )	0.92 ( 0.03 )	0.92 ( 0.44 )	-0.11 ( -1.3 )
Weight decreased	8	2.19	2.18	1.12	0.16	Investigations	2.19 ( 1.09 - 4.4 )	2.18 ( 5.13 )	1.12 ( 0.16 )	Pain	5	1	1	0	-1.19	General disorders and administration site conditions	1 ( 0.41 - 2.41 )	1 ( 0 )	1 ( 0.48 )	0 ( -1.19 )
Elastosis perforans	8	100367	99387.4	14.73	13.45	Skin and subcutaneous tissue disorders	100366.59 ( 26579 - 379000.4 )	99387.42 ( 216840.99 )	14.73 ( 13.45 )	Hypersensitivity	5	4.24	4.21	2.08	0.89	Immune system disorders	4.24 ( 1.76 - 10.24 )	4.21 ( 12.28 )	4.21 ( 2.02 )	2.08 ( 0.89 )
Glomerulonephritis rapidly progressive	8	672.09	665.54	9.35	8.38	Renal and urinary disorders	672.09 ( 332.92 - 1356.81 )	665.54 ( 5215.29 )	9.35 ( 8.38 )	Inguinal hernia	5	40.17	39.82	5.31	4.13	Gastrointestinal disorders	40.17 ( 16.64 - 96.94 )	39.82 ( 189.03 )	39.77 ( 19.03 )	5.31 ( 4.13 )
Pulmonary alveolar haemorrhage	7	151.74	150.46	7.23	6.2	Respiratory, thoracic and mediastinal disorders	151.74 ( 72 - 319.79 )	150.46 ( 1035.12 )	7.23 ( 6.2 )	Toxicity to various agents	4	2.43	2.42	1.27	-0.02	Injury, poisoning and procedural complications	2.43 ( 0.91 - 6.5 )	2.42 ( 3.34 )	2.42 ( 1.06 )	1.27 ( -0.02 )
Death	6	0.74	0.74	-0.44	-1.53	General disorders and administration site conditions	0.74 ( 0.33 - 1.65 )	0.74 ( 0.56 )	-0.44 ( -1.53 )	Treatment noncompliance	4	6.77	6.73	2.75	1.45	General disorders and administration site conditions	6.77 ( 2.53 - 18.1 )	6.73 ( 19.52 )	6.73 ( 2.95 )	2.75 ( 1.45 )
Joint swelling	6	3	2.99	1.58	0.48	Musculoskeletal and connective tissue disorders	3 ( 1.34 - 6.7 )	2.99 ( 7.94 )	1.58 ( 0.48 )	Dysphagia	4	4.25	4.23	2.08	0.78	Gastrointestinal disorders	4.25 ( 1.59 - 11.36 )	4.23 ( 9.87 )	4.23 ( 1.86 )	2.08 ( 0.78 )
Dystonia	5	18.73	18.62	4.22	3.04	Nervous system disorders	18.73 ( 7.77 - 45.14 )	18.62 ( 83.37 )	4.22 ( 3.04 )	Headache	4	0.93	0.93	-0.11	-1.41	Nervous system disorders	0.93 ( 0.35 - 2.47 )	0.93 ( 0.02 )	0.93 ( 0.41 )	-0.11 ( -1.41 )
Feeling abnormal	5	1.3	1.29	0.37	-0.81	General disorders and administration site conditions	1.3 ( 0.54 - 3.12 )	1.29 ( 0.34 )	0.37 ( -0.81 )	Elastosis perforans	4	26496	26306	13.84	12.25	Skin and subcutaneous tissue disorders	26495.97 ( 7096.13 - 98932.21 )	26306.04 ( 58453.44 )	14614.91 ( 4853.46 )	13.84 ( 12.25 )
Renal impairment	5	6.05	6.02	2.59	1.41	Renal and urinary disorders	6.05 ( 2.51 - 14.57 )	6.02 ( 20.93 )	2.59 ( 1.41 )	Incorrect dose administered	4	2.03	2.03	1.02	-0.28	Injury, poisoning and procedural complications	2.03 ( 0.76 - 5.44 )	2.03 ( 2.09 )	2.03 ( 0.89 )	1.02 ( -0.28 )
Pain	5	0.52	0.52	-0.94	-2.13	General disorders and administration site conditions	0.52 ( 0.21 - 1.25 )	0.52 ( 2.24 )	-0.94 ( -2.13 )	Gastrointestinal disorder	4	6.44	6.4	2.68	1.38	Gastrointestinal disorders	6.44 ( 2.41 - 17.21 )	6.4 ( 18.23 )	6.4 ( 2.81 )	2.68 ( 1.38 )
Fatigue	5	0.44	0.44	-1.17	-2.35	General disorders and administration site conditions	0.44 ( 0.18 - 1.06 )	0.44 ( 3.52 )	-1.17 ( -2.35 )	Dizziness	4	0.95	0.95	-0.07	-1.36	Nervous system disorders	0.95 ( 0.36 - 2.55 )	0.95 ( 0.01 )	0.95 ( 0.42 )	-0.07 ( -1.36 )
Hepato-lenticular degeneration	5	3177.87	3158.5	11.51	10.27	Congenital, familial and genetic disorders	3177.87 ( 1272.15 - 7938.42 )	3158.5 ( 14549.52 )	11.51 ( 10.27 )	Weight decreased	4	1.37	1.37	0.45	-0.85	Investigations	1.37 ( 0.51 - 3.66 )	1.37 ( 0.39 )	1.37 ( 0.6 )	0.45 ( -0.85 )
Skin disorder	5	10.76	10.7	3.42	2.24	Skin and subcutaneous tissue disorders	10.76 ( 4.47 - 25.92 )	10.7 ( 43.97 )	3.42 ( 2.24 )	Cerebral atrophy	4	79.42	78.86	6.3	5	Nervous system disorders	79.42 ( 29.67 - 212.6 )	78.86 ( 306.76 )	78.67 ( 34.51 )	6.3 ( 5 )
Headache	5	0.49	0.49	-1.03	-2.21	Nervous system disorders	0.49 ( 0.2 - 1.17 )	0.49 ( 2.7 )	-1.03 ( -2.21 )	Blister	3	6.58	6.55	2.71	1.26	Skin and subcutaneous tissue disorders	6.58 ( 2.11 - 20.46 )	6.55 ( 14.11 )	6.55 ( 2.53 )	2.71 ( 1.26 )
Vasculitis	5	32.85	32.65	5.03	3.85	Vascular disorders	32.85 ( 13.63 - 79.16 )	32.65 ( 153.31 )	5.03 ( 3.85 )	Systemic lupus erythematosus	3	43.9	43.67	5.45	4	Musculoskeletal and connective tissue disorders	43.9 ( 14.1 - 136.63 )	43.67 ( 124.92 )	43.61 ( 16.87 )	5.45 ( 4 )
Pleural effusion	5	6.8	6.77	2.76	1.58	Respiratory, thoracic and mediastinal disorders	6.8 ( 2.82 - 16.38 )	6.77 ( 24.58 )	2.76 ( 1.58 )	Skin degenerative disorder	3	2204.01	2192.17	11.01	9.5	Skin and subcutaneous tissue disorders	2204.01 ( 682.91 - 7113.23 )	2192.17 ( 6159.87 )	2055.22 ( 771.05 )	11.01 ( 9.5 )
Ageusia	4	12.07	12.01	3.59	2.29	Nervous system disorders	12.07 ( 4.52 - 32.24 )	12.01 ( 40.4 )	3.59 ( 2.29 )	Cerebrovascular accident	3	1.55	1.55	0.63	-0.81	Nervous system disorders	1.55 ( 0.5 - 4.83 )	1.55 ( 0.59 )	1.55 ( 0.6 )	0.63 ( -0.81 )
Hospitalisation	4	2.36	2.35	1.23	-0.06	Surgical and medical procedures	2.36 ( 0.88 - 6.3 )	2.35 ( 3.12 )	1.23 ( -0.06 )	Respiratory tract infection	3	13.84	13.77	3.78	2.33	Infections and infestations	13.84 ( 4.45 - 43.05 )	13.77 ( 35.53 )	13.76 ( 5.33 )	3.78 ( 2.33 )
Tremor	4	1.61	1.61	0.69	-0.61	Nervous system disorders	1.61 ( 0.6 - 4.31 )	1.61 ( 0.93 )	0.69 ( -0.61 )	Nephrolithiasis	3	6.21	6.18	2.63	1.18	Renal and urinary disorders	6.21 ( 2 - 19.32 )	6.18 ( 13.05 )	6.18 ( 2.39 )	2.63 ( 1.18 )
Arthralgia	4	0.62	0.62	-0.7	-1.99	Musculoskeletal and connective tissue disorders	0.62 ( 0.23 - 1.64 )	0.62 ( 0.96 )	-0.7 ( -1.99 )	Death	3	0.28	0.29	-1.81	-3.25	General disorders and administration site conditions	0.28 ( 0.09 - 0.88 )	0.29 ( 5.45 )	0.29 ( 0.11 )	-1.81 ( -3.25 )
Anxiety	4	0.94	0.94	-0.1	-1.39	Psychiatric disorders	0.94 ( 0.35 - 2.5 )	0.94 ( 0.02 )	-0.1 ( -1.39 )	Pneumonia	3	0.86	0.86	-0.22	-1.67	Infections and infestations	0.86 ( 0.28 - 2.67 )	0.86 ( 0.07 )	0.86 ( 0.33 )	-0.22 ( -1.67 )
Diarrhoea	4	0.44	0.44	-1.18	-2.47	Gastrointestinal disorders	0.44 ( 0.16 - 1.17 )	0.44 ( 2.85 )	-1.18 ( -2.47 )	Depression	3	1.44	1.44	0.52	-0.92	Psychiatric disorders	1.44 ( 0.46 - 4.48 )	1.44 ( 0.4 )	1.44 ( 0.56 )	0.52 ( -0.92 )
Therapy interrupted	4	4.79	4.77	2.25	0.96	Surgical and medical procedures	4.79 ( 1.79 - 12.8 )	4.77 ( 11.94 )	2.25 ( 0.96 )	Intentional product use issue	3	4.01	4	2	0.55	Injury, poisoning and procedural complications	4.01 ( 1.29 - 12.48 )	4 ( 6.74 )	3.99 ( 1.55 )	2 ( 0.55 )
Renal failure	4	2.89	2.88	1.53	0.23	Renal and urinary disorders	2.89 ( 1.08 - 7.72 )	2.88 ( 4.92 )	1.53 ( 0.23 )	Malaise	3	0.86	0.86	-0.22	-1.66	General disorders and administration site conditions	0.86 ( 0.28 - 2.67 )	0.86 ( 0.07 )	0.86 ( 0.33 )	-0.22 ( -1.66 )
Anaphylactic reaction	4	5.62	5.6	2.48	1.19	Immune system disorders	5.62 ( 2.1 - 15.01 )	5.6 ( 15.11 )	2.48 ( 1.19 )	Product availability issue	3	18.59	18.49	4.21	2.76	Product issues	18.59 ( 5.97 - 57.82 )	18.49 ( 49.62 )	18.48 ( 7.15 )	4.21 ( 2.76 )
Drug intolerance	4	2.78	2.77	1.47	0.18	General disorders and administration site conditions	2.78 ( 1.04 - 7.43 )	2.77 ( 4.54 )	1.47 ( 0.18 )	Mental disorder	3	6.84	6.8	2.77	1.32	Psychiatric disorders	6.84 ( 2.2 - 21.26 )	6.8 ( 14.86 )	6.8 ( 2.63 )	2.77 ( 1.32 )
Musculoskeletal stiffness	4	2.88	2.87	1.52	0.23	Musculoskeletal and connective tissue disorders	2.88 ( 1.08 - 7.68 )	2.87 ( 4.87 )	1.52 ( 0.23 )	Pancytopenia	3	4.45	4.43	2.15	0.7	Blood and lymphatic system disorders	4.45 ( 1.43 - 13.84 )	4.43 ( 7.98 )	4.43 ( 1.71 )	2.15 ( 0.7 )
General physical health deterioration	4	2.97	2.96	1.56	0.27	General disorders and administration site conditions	2.97 ( 1.11 - 7.92 )	2.96 ( 5.19 )	1.56 ( 0.27 )	Tremor	3	2.05	2.04	1.03	-0.42	Nervous system disorders	2.05 ( 0.66 - 6.37 )	2.04 ( 1.6 )	2.04 ( 0.79 )	1.03 ( -0.42 )
Nephrotic syndrome	4	63.69	63.38	5.98	4.69	Renal and urinary disorders	63.69 ( 23.83 - 170.25 )	63.38 ( 245.2 )	5.98 ( 4.69 )	Sjs-ten overlap	3	670.14	666.54	9.35	7.88	Skin and subcutaneous tissue disorders	670.14 ( 213.03 - 2108.06 )	666.54 ( 1954.03 )	653.32 ( 250.42 )	9.35 ( 7.88 )
Erythema	4	1.27	1.27	0.34	-0.95	Skin and subcutaneous tissue disorders	1.27 ( 0.47 - 3.39 )	1.27 ( 0.23 )	0.34 ( -0.95 )	Vomiting	3	0.84	0.84	-0.26	-1.7	Gastrointestinal disorders	0.84 ( 0.27 - 2.6 )	0.84 ( 0.1 )	0.84 ( 0.32 )	-0.26 ( -1.7 )
Antinuclear antibody positive	3	52.39	52.2	5.7	4.26	Investigations	52.39 ( 16.85 - 162.9 )	52.2 ( 150.46 )	5.7 ( 4.26 )	Congenital central nervous system anomaly	3	344.37	342.53	8.41	6.95	Congenital, familial and genetic disorders	344.37 ( 110.08 - 1077.34 )	342.53 ( 1011.07 )	339.01 ( 130.54 )	8.41 ( 6.95 )
Cutis laxa	3	680.13	677.64	9.38	7.92	Skin and subcutaneous tissue disorders	680.13 ( 216.67 - 2134.92 )	677.64 ( 1990.74 )	9.38 ( 7.92 )	Micrognathia	3	522	519.2	9	7.53	Congenital, familial and genetic disorders	522 ( 166.36 - 1637.95 )	519.2 ( 1527.5 )	511.14 ( 196.33 )	9 ( 7.53 )
Fall	3	0.59	0.6	-0.75	-2.19	Injury, poisoning and procedural complications	0.59 ( 0.19 - 1.85 )	0.6 ( 0.82 )	-0.75 ( -2.19 )	Maternal drugs affecting foetus	3	44.25	44.02	5.46	4.01	Injury, poisoning and procedural complications	44.25 ( 14.22 - 137.73 )	44.02 ( 125.97 )	43.96 ( 17 )	5.46 ( 4.01 )
Malaise	3	0.43	0.43	-1.21	-2.66	General disorders and administration site conditions	0.43 ( 0.14 - 1.33 )	0.43 ( 2.28 )	-1.21 ( -2.66 )	Muscle contracture	3	148.03	147.24	7.2	5.74	Musculoskeletal and connective tissue disorders	148.03 ( 47.47 - 461.54 )	147.24 ( 433.8 )	146.58 ( 56.6 )	7.2 ( 5.74 )
Platelet count decreased	3	2.46	2.45	1.29	-0.15	Investigations	2.46 ( 0.79 - 7.64 )	2.45 ( 2.59 )	1.29 ( -0.15 )	Liver injury	3	15.5	15.42	3.95	2.5	Hepatobiliary disorders	15.5 ( 4.98 - 48.22 )	15.42 ( 40.45 )	15.41 ( 5.96 )	3.95 ( 2.5 )
Abortion spontaneous	3	3.24	3.23	1.69	0.25	Pregnancy, puerperium and perinatal conditions	3.24 ( 1.04 - 10.07 )	3.23 ( 4.63 )	1.69 ( 0.25 )	Dysarthria	3	7.2	7.17	2.84	1.39	Nervous system disorders	7.2 ( 2.32 - 22.41 )	7.17 ( 15.94 )	7.17 ( 2.77 )	2.84 ( 1.39 )
Abdominal pain upper	3	0.94	0.94	-0.09	-1.54	Gastrointestinal disorders	0.94 ( 0.3 - 2.91 )	0.94 ( 0.01 )	-0.09 ( -1.54 )	Milia	2	687.51	685.05	9.39	7.7	Skin and subcutaneous tissue disorders	687.51 ( 169.07 - 2795.7 )	685.05 ( 1338.24 )	671.09 ( 207.51 )	9.39 ( 7.7 )
Weight increased	3	0.9	0.9	-0.15	-1.6	Investigations	0.9 ( 0.29 - 2.8 )	0.9 ( 0.03 )	-0.15 ( -1.6 )	Scar	2	16.17	16.12	4.01	2.34	Injury, poisoning and procedural complications	16.17 ( 4.03 - 64.85 )	16.12 ( 28.35 )	16.11 ( 5.04 )	4.01 ( 2.34 )
Cough	3	0.74	0.74	-0.44	-1.88	Respiratory, thoracic and mediastinal disorders	0.74 ( 0.24 - 2.29 )	0.74 ( 0.28 )	-0.44 ( -1.88 )	Skin fragility	2	135.8	135.32	7.07	5.4	Skin and subcutaneous tissue disorders	135.8 ( 33.78 - 545.92 )	135.32 ( 265.57 )	134.77 ( 42.07 )	7.07 ( 5.4 )
Influenza	3	1.82	1.82	0.86	-0.58	Infections and infestations	1.82 ( 0.59 - 5.66 )	1.82 ( 1.11 )	0.86 ( -0.58 )	Agitation	2	2.26	2.26	1.17	-0.5	Psychiatric disorders	2.26 ( 0.56 - 9.06 )	2.26 ( 1.4 )	2.26 ( 0.71 )	1.17 ( -0.5 )
Hypertension	3	1.02	1.02	0.03	-1.41	Vascular disorders	1.02 ( 0.33 - 3.18 )	1.02 ( 0 )	0.03 ( -1.41 )	Anxiety	2	0.84	0.84	-0.25	-1.92	Psychiatric disorders	0.84 ( 0.21 - 3.38 )	0.84 ( 0.06 )	0.84 ( 0.26 )	-0.25 ( -1.92 )
Pemphigus	3	14.69	14.64	3.87	2.42	Skin and subcutaneous tissue disorders	14.69 ( 4.73 - 45.66 )	14.64 ( 38.12 )	3.87 ( 2.42 )	Dermatitis bullous	2	24.53	24.45	4.61	2.94	Skin and subcutaneous tissue disorders	24.53 ( 6.12 - 98.39 )	24.45 ( 44.95 )	24.43 ( 7.64 )	4.61 ( 2.94 )
Cerebrovascular accident	3	1.43	1.43	0.51	-0.93	Nervous system disorders	1.43 ( 0.46 - 4.44 )	1.43 ( 0.39 )	0.51 ( -0.93 )	Interstitial lung disease	2	3.26	3.26	1.7	0.03	Respiratory, thoracic and mediastinal disorders	3.26 ( 0.81 - 13.09 )	3.26 ( 3.13 )	3.26 ( 1.02 )	1.7 ( 0.03 )
Dysarthria	3	6.15	6.13	2.62	1.17	Nervous system disorders	6.15 ( 1.98 - 19.12 )	6.13 ( 12.9 )	2.62 ( 1.17 )	Ammonia increased	2	28.51	28.41	4.83	3.16	Investigations	28.51 ( 7.11 - 114.34 )	28.41 ( 52.85 )	28.38 ( 8.88 )	4.83 ( 3.16 )
Renal disorder	3	5.32	5.3	2.41	0.96	Renal and urinary disorders	5.32 ( 1.71 - 16.52 )	5.3 ( 10.47 )	2.41 ( 0.96 )	Foetal exposure during pregnancy	2	2.86	2.85	1.51	-0.16	Injury, poisoning and procedural complications	2.86 ( 0.71 - 11.46 )	2.85 ( 2.41 )	2.85 ( 0.89 )	1.51 ( -0.16 )
Proteinuria	3	16.06	16	4	2.55	Renal and urinary disorders	16.06 ( 5.17 - 49.9 )	16 ( 42.18 )	4 ( 2.55 )	Seizure	2	1.78	1.78	0.83	-0.84	Nervous system disorders	1.78 ( 0.44 - 7.13 )	1.78 ( 0.68 )	1.78 ( 0.56 )	0.83 ( -0.84 )
Epistaxis	3	3.2	3.19	1.67	0.23	Respiratory, thoracic and mediastinal disorders	3.2 ( 1.03 - 9.93 )	3.19 ( 4.51 )	1.67 ( 0.23 )	Drug intolerance	2	3.1	3.1	1.63	-0.04	General disorders and administration site conditions	3.1 ( 0.77 - 12.44 )	3.1 ( 2.84 )	3.1 ( 0.97 )	1.63 ( -0.04 )
Gingival bleeding	3	16.15	16.09	4.01	2.56	Gastrointestinal disorders	16.15 ( 5.2 - 50.18 )	16.09 ( 42.45 )	4.01 ( 2.56 )	Therapy cessation	2	4.13	4.12	2.04	0.37	Surgical and medical procedures	4.13 ( 1.03 - 16.55 )	4.12 ( 4.72 )	4.12 ( 1.29 )	2.04 ( 0.37 )
Pneumonia	3	0.75	0.75	-0.41	-1.86	Infections and infestations	0.75 ( 0.24 - 2.33 )	0.75 ( 0.25 )	-0.41 ( -1.86 )	Influenza	2	2.4	2.39	1.26	-0.41	Infections and infestations	2.4 ( 0.6 - 9.6 )	2.39 ( 1.62 )	2.39 ( 0.75 )	1.26 ( -0.41 )
Thrombocytopenia	3	2.72	2.72	1.44	-0.01	Blood and lymphatic system disorders	2.72 ( 0.88 - 8.46 )	2.72 ( 3.26 )	1.44 ( -0.01 )	Restless legs syndrome	2	14.59	14.54	3.86	2.19	Nervous system disorders	14.59 ( 3.64 - 58.48 )	14.54 ( 25.21 )	14.53 ( 4.55 )	3.86 ( 2.19 )
Dyspepsia	3	2.02	2.02	1.01	-0.43	Gastrointestinal disorders	2.02 ( 0.65 - 6.28 )	2.02 ( 1.54 )	1.01 ( -0.43 )	Dementia	2	6.66	6.64	2.73	1.06	Nervous system disorders	6.66 ( 1.66 - 26.71 )	6.64 ( 9.59 )	6.64 ( 2.08 )	2.73 ( 1.06 )
Acute kidney injury	3	2.17	2.17	1.12	-0.33	Renal and urinary disorders	2.17 ( 0.7 - 6.75 )	2.17 ( 1.89 )	1.12 ( -0.33 )	Urine copper increased	2	3882.45	3868.53	11.76	9.97	Investigations	3882.45 ( 894.87 - 16844.26 )	3868.53 ( 6919.07 )	3461.43 ( 1013.83 )	11.76 ( 9.97 )
Chest pain	3	1.12	1.12	0.16	-1.29	General disorders and administration site conditions	1.12 ( 0.36 - 3.47 )	1.12 ( 0.04 )	0.16 ( -1.29 )	Conjunctivitis	2	11.96	11.92	3.58	1.9	Infections and infestations	11.96 ( 2.98 - 47.96 )	11.92 ( 20.01 )	11.92 ( 3.73 )	3.58 ( 1.9 )
Dyspnoea	3	0.37	0.38	-1.41	-2.86	Respiratory, thoracic and mediastinal disorders	0.37 ( 0.12 - 1.16 )	0.38 ( 3.14 )	-1.41 ( -2.86 )	Inability to afford medication	2	26.56	26.46	4.72	3.05	Social circumstances	26.56 ( 6.62 - 106.51 )	26.46 ( 48.97 )	26.44 ( 8.27 )	4.72 ( 3.05 )
Pain in extremity	3	0.61	0.61	-0.72	-2.16	Musculoskeletal and connective tissue disorders	0.61 ( 0.2 - 1.89 )	0.61 ( 0.76 )	-0.72 ( -2.16 )	Insurance issue	2	20.76	20.69	4.37	2.7	Social circumstances	20.76 ( 5.18 - 83.25 )	20.69 ( 37.45 )	20.67 ( 6.47 )	4.37 ( 2.7 )
Rheumatoid arthritis	3	1.44	1.44	0.53	-0.92	Musculoskeletal and connective tissue disorders	1.44 ( 0.46 - 4.49 )	1.44 ( 0.41 )	0.53 ( -0.92 )	Therapy interrupted	2	3.92	3.91	1.97	0.3	Surgical and medical procedures	3.92 ( 0.98 - 15.71 )	3.91 ( 4.33 )	3.91 ( 1.22 )	1.97 ( 0.3 )
Gait disturbance	3	1.01	1.01	0.01	-1.44	General disorders and administration site conditions	1.01 ( 0.32 - 3.12 )	1.01 ( 0 )	0.01 ( -1.44 )	Acute kidney injury	2	1.09	1.09	0.13	-1.55	Renal and urinary disorders	1.09 ( 0.27 - 4.37 )	1.09 ( 0.02 )	1.09 ( 0.34 )	0.13 ( -1.55 )
Parkinsonism	3	29.34	29.23	4.87	3.42	Nervous system disorders	29.34 ( 9.44 - 91.19 )	29.23 ( 81.74 )	4.87 ( 3.42 )	Pancreatic cyst	2	115.99	115.58	6.85	5.17	Gastrointestinal disorders	115.99 ( 28.87 - 466.09 )	115.58 ( 226.39 )	115.18 ( 35.97 )	6.85 ( 5.17 )
Asthenia	3	0.57	0.58	-0.8	-2.24	General disorders and administration site conditions	0.57 ( 0.18 - 1.78 )	0.58 ( 0.94 )	-0.8 ( -2.24 )	Restrictive cardiomyopathy	2	594.61	592.48	9.18	7.49	Cardiac disorders	594.61 ( 146.51 - 2413.24 )	592.48 ( 1160.07 )	582.01 ( 180.25 )	9.18 ( 7.49 )
Rash papular	3	8.42	8.39	3.07	1.62	Skin and subcutaneous tissue disorders	8.42 ( 2.71 - 26.16 )	8.39 ( 19.54 )	3.07 ( 1.62 )	Restrictive pulmonary disease	2	152.07	151.53	7.24	5.56	Respiratory, thoracic and mediastinal disorders	152.07 ( 37.82 - 611.53 )	151.53 ( 297.71 )	150.84 ( 47.08 )	7.24 ( 5.56 )
Cholestasis	3	13.72	13.67	3.77	2.33	Hepatobiliary disorders	13.72 ( 4.41 - 42.62 )	13.67 ( 35.22 )	3.77 ( 2.33 )	Neutropenia	2	1.48	1.48	0.57	-1.1	Blood and lymphatic system disorders	1.48 ( 0.37 - 5.95 )	1.48 ( 0.31 )	1.48 ( 0.46 )	0.57 ( -1.1 )
Oedema peripheral	3	1.67	1.67	0.74	-0.71	General disorders and administration site conditions	1.67 ( 0.54 - 5.19 )	1.67 ( 0.8 )	0.74 ( -0.71 )	Blood copper decreased	2	3142.93	3131.67	11.48	9.71	Investigations	3142.93 ( 735.17 - 13436.32 )	3131.67 ( 5715.06 )	2859.44 ( 847.9 )	11.48 ( 9.71 )
Dementia	2	6	5.99	2.58	0.91	Nervous system disorders	6 ( 1.5 - 24.04 )	5.99 ( 8.32 )	2.58 ( 0.91 )	Vasculitis necrotising	2	224.49	223.69	7.8	6.12	Vascular disorders	224.49 ( 55.74 - 904.12 )	223.69 ( 440.4 )	222.19 ( 69.26 )	7.8 ( 6.12 )
Mental status changes	2	6.39	6.37	2.67	1	Psychiatric disorders	6.39 ( 1.59 - 25.59 )	6.37 ( 9.06 )	2.67 ( 1 )	Back pain	2	1.03	1.03	0.05	-1.62	Musculoskeletal and connective tissue disorders	1.03 ( 0.26 - 4.14 )	1.03 ( 0 )	1.03 ( 0.32 )	0.05 ( -1.62 )
Neurological decompensation	2	89.38	89.16	6.47	4.8	Nervous system disorders	89.38 ( 22.28 - 358.58 )	89.16 ( 173.94 )	6.47 ( 4.8 )	Fatigue	2	0.3	0.3	-1.74	-3.41	General disorders and administration site conditions	0.3 ( 0.07 - 1.19 )	0.3 ( 3.3 )	0.3 ( 0.09 )	-1.74 ( -3.41 )
Colitis ulcerative	2	4.06	4.05	2.02	0.35	Gastrointestinal disorders	4.06 ( 1.01 - 16.25 )	4.05 ( 4.59 )	2.02 ( 0.35 )	Asthenia	2	0.53	0.53	-0.91	-2.58	General disorders and administration site conditions	0.53 ( 0.13 - 2.13 )	0.53 ( 0.82 )	0.53 ( 0.17 )	-0.91 ( -2.58 )
Psoriatic arthropathy	2	3.51	3.5	1.81	0.14	Musculoskeletal and connective tissue disorders	3.51 ( 0.88 - 14.05 )	3.5 ( 3.57 )	1.81 ( 0.14 )	Immobile	2	50.61	50.43	5.65	3.98	Social circumstances	50.61 ( 12.61 - 203.09 )	50.43 ( 96.76 )	50.36 ( 15.75 )	5.65 ( 3.98 )
Skin degenerative disorder	2	1698.24	1694.1	10.66	8.94	Skin and subcutaneous tissue disorders	1698.24 ( 411.01 - 7016.95 )	1694.1 ( 3237.07 )	10.66 ( 8.94 )	Hydrothorax	2	206.25	205.52	7.67	6	Respiratory, thoracic and mediastinal disorders	206.25 ( 51.23 - 830.34 )	205.52 ( 404.52 )	204.25 ( 63.69 )	7.67 ( 6 )
Dermatitis bullous	2	23.05	23	4.52	2.85	Skin and subcutaneous tissue disorders	23.05 ( 5.75 - 92.37 )	23 ( 42.06 )	4.52 ( 2.85 )	Lupus-like syndrome	2	45.17	45.01	5.49	3.82	Musculoskeletal and connective tissue disorders	45.17 ( 11.26 - 181.24 )	45.01 ( 85.96 )	44.95 ( 14.06 )	5.49 ( 3.82 )
Milia	2	381.24	380.31	8.56	6.88	Skin and subcutaneous tissue disorders	381.24 ( 94.51 - 1537.77 )	380.31 ( 748.99 )	8.56 ( 6.88 )	Neurological decompensation	2	71.74	71.48	6.16	4.48	Nervous system disorders	71.74 ( 17.87 - 287.99 )	71.48 ( 138.7 )	71.33 ( 22.29 )	6.16 ( 4.48 )
Scar	2	7.08	7.07	2.82	1.15	Injury, poisoning and procedural complications	7.08 ( 1.77 - 28.38 )	7.07 ( 10.42 )	2.82 ( 1.15 )	Feeding disorder	2	13.15	13.11	3.71	2.04	Metabolism and nutrition disorders	13.15 ( 3.28 - 52.73 )	13.11 ( 22.37 )	13.1 ( 4.1 )	3.71 ( 2.04 )
Skin fragility	2	45.53	45.42	5.5	3.83	Skin and subcutaneous tissue disorders	45.53 ( 11.36 - 182.53 )	45.42 ( 86.79 )	5.5 ( 3.83 )	Selective eating disorder	2	204.34	203.61	7.66	5.98	Psychiatric disorders	204.34 ( 50.76 - 822.59 )	203.61 ( 400.75 )	202.36 ( 63.1 )	7.66 ( 5.98 )
Skin hyperpigmentation	2	13.94	13.91	3.8	2.13	Skin and subcutaneous tissue disorders	13.94 ( 3.48 - 55.84 )	13.91 ( 23.95 )	3.8 ( 2.13 )	Blindness cortical	2	358.7	357.42	8.47	6.78	Eye disorders	358.7 ( 88.82 - 1448.68 )	357.42 ( 703.21 )	353.59 ( 109.96 )	8.47 ( 6.78 )
Cardiac failure congestive	2	2.09	2.09	1.06	-0.61	Cardiac disorders	2.09 ( 0.52 - 8.38 )	2.09 ( 1.14 )	1.06 ( -0.61 )	Congenital multiplex arthrogryposis	2	985.1	981.57	9.9	8.19	Congenital, familial and genetic disorders	985.1 ( 240.77 - 4030.54 )	981.57 ( 1902.36 )	953.15 ( 293.21 )	9.9 ( 8.19 )
Abdominal discomfort	2	0.8	0.8	-0.32	-1.99	Gastrointestinal disorders	0.8 ( 0.2 - 3.2 )	0.8 ( 0.1 )	-0.32 ( -1.99 )	Developmental delay	2	13.98	13.93	3.8	2.13	General disorders and administration site conditions	13.98 ( 3.49 - 56.04 )	13.93 ( 24 )	13.92 ( 4.36 )	3.8 ( 2.13 )
Myalgia	2	0.82	0.82	-0.28	-1.95	Musculoskeletal and connective tissue disorders	0.82 ( 0.21 - 3.29 )	0.82 ( 0.08 )	-0.28 ( -1.95 )	Joint contracture	2	144.1	143.59	7.16	5.48	Musculoskeletal and connective tissue disorders	144.1 ( 35.84 - 579.39 )	143.59 ( 281.97 )	142.97 ( 44.63 )	7.16 ( 5.48 )
Oropharyngeal pain	2	1.34	1.34	0.43	-1.24	Respiratory, thoracic and mediastinal disorders	1.34 ( 0.34 - 5.38 )	1.34 ( 0.18 )	0.43 ( -1.24 )	Pyrexia	2	0.53	0.53	-0.91	-2.58	General disorders and administration site conditions	0.53 ( 0.13 - 2.13 )	0.53 ( 0.82 )	0.53 ( 0.17 )	-0.91 ( -2.58 )
Foetal exposure during pregnancy	2	3.74	3.73	1.9	0.23	Injury, poisoning and procedural complications	3.74 ( 0.93 - 14.98 )	3.73 ( 4.01 )	1.9 ( 0.23 )	Heart rate increased	2	2.49	2.48	1.31	-0.36	Investigations	2.49 ( 0.62 - 9.96 )	2.48 ( 1.77 )	2.48 ( 0.78 )	1.31 ( -0.36 )
Cardiac disorder	2	1.83	1.83	0.87	-0.8	Cardiac disorders	1.83 ( 0.46 - 7.34 )	1.83 ( 0.75 )	0.87 ( -0.8 )	Lymphadenopathy mediastinal	2	77.46	77.19	6.27	4.59	Blood and lymphatic system disorders	77.46 ( 19.29 - 311.02 )	77.19 ( 150.06 )	77.01 ( 24.07 )	6.27 ( 4.59 )
Limb injury	2	5.32	5.31	2.41	0.74	Injury, poisoning and procedural complications	5.32 ( 1.33 - 21.31 )	5.31 ( 7 )	2.41 ( 0.74 )	Metastases to lung	2	16.46	16.4	4.04	2.36	Neoplasms benign, malignant and unspecified (incl cysts and polyps)	16.46 ( 4.1 - 66 )	16.4 ( 28.92 )	16.4 ( 5.13 )	4.04 ( 2.36 )
Respiratory distress	2	6.39	6.37	2.67	1	Respiratory, thoracic and mediastinal disorders	6.39 ( 1.59 - 25.58 )	6.37 ( 9.06 )	2.67 ( 1 )	Pericardial effusion	2	8.03	8.01	3	1.33	Cardiac disorders	8.03 ( 2 - 32.2 )	8.01 ( 12.27 )	8 ( 2.5 )	3 ( 1.33 )
Blood cholesterol increased	2	2.8	2.8	1.48	-0.18	Investigations	2.8 ( 0.7 - 11.23 )	2.8 ( 2.31 )	1.48 ( -0.18 )	Pleural effusion	2	2.71	2.71	1.44	-0.23	Respiratory, thoracic and mediastinal disorders	2.71 ( 0.68 - 10.87 )	2.71 ( 2.15 )	2.7 ( 0.85 )	1.44 ( -0.23 )
Balance disorder	2	1.54	1.53	0.62	-1.05	Nervous system disorders	1.54 ( 0.38 - 6.15 )	1.53 ( 0.37 )	0.62 ( -1.05 )	Respiratory failure	2	2.1	2.09	1.07	-0.6	Respiratory, thoracic and mediastinal disorders	2.1 ( 0.52 - 8.41 )	2.09 ( 1.15 )	2.09 ( 0.66 )	1.07 ( -0.6 )
Cerebral disorder	2	19.88	19.84	4.31	2.64	Nervous system disorders	19.88 ( 4.96 - 79.66 )	19.84 ( 35.76 )	4.31 ( 2.64 )	Urinary incontinence	2	7.27	7.25	2.86	1.19	Renal and urinary disorders	7.27 ( 1.81 - 29.14 )	7.25 ( 10.77 )	7.25 ( 2.27 )	2.86 ( 1.19 )
Liver disorder	2	3.62	3.62	1.85	0.19	Hepatobiliary disorders	3.62 ( 0.9 - 14.51 )	3.62 ( 3.79 )	1.85 ( 0.19 )	Goitre congenital	2	7333.51	7307.23	12.55	10.68	Congenital, familial and genetic disorders	7333.51 ( 1580.91 - 34018.7 )	7307.23 ( 11954.02 )	5978.83 ( 1655.81 )	12.55 ( 10.68 )
Panic attack	2	3.44	3.44	1.78	0.11	Psychiatric disorders	3.44 ( 0.86 - 13.8 )	3.44 ( 3.46 )	1.78 ( 0.11 )	Haemoglobin decreased	2	1.67	1.67	0.74	-0.93	Investigations	1.67 ( 0.42 - 6.7 )	1.67 ( 0.54 )	1.67 ( 0.52 )	0.74 ( -0.93 )
Transient ischaemic attack	2	4.37	4.37	2.13	0.46	Nervous system disorders	4.37 ( 1.09 - 17.52 )	4.37 ( 5.19 )	2.13 ( 0.46 )	Leukopenia	2	3.9	3.89	1.96	0.29	Blood and lymphatic system disorders	3.9 ( 0.97 - 15.64 )	3.89 ( 4.3 )	3.89 ( 1.22 )	1.96 ( 0.29 )
Insurance issue	2	12.63	12.6	3.65	1.99	Social circumstances	12.63 ( 3.15 - 50.58 )	12.6 ( 21.35 )	3.65 ( 1.99 )	Completed suicide	2	2.1	2.1	1.07	-0.6	Psychiatric disorders	2.1 ( 0.52 - 8.42 )	2.1 ( 1.15 )	2.1 ( 0.66 )	1.07 ( -0.6 )
Peripheral swelling	2	0.85	0.85	-0.23	-1.9	General disorders and administration site conditions	0.85 ( 0.21 - 3.4 )	0.85 ( 0.05 )	-0.23 ( -1.9 )	Acute hepatic failure	2	15.94	15.89	3.99	2.32	Hepatobiliary disorders	15.94 ( 3.98 - 63.93 )	15.89 ( 27.9 )	15.88 ( 4.97 )	3.99 ( 2.32 )
Intentional product use issue	2	2.19	2.19	1.13	-0.54	Injury, poisoning and procedural complications	2.19 ( 0.55 - 8.78 )	2.19 ( 1.29 )	1.13 ( -0.54 )	Gastrointestinal haemorrhage	2	1.82	1.81	0.86	-0.81	Gastrointestinal disorders	1.82 ( 0.45 - 7.28 )	1.81 ( 0.73 )	1.81 ( 0.57 )	0.86 ( -0.81 )
Nephrolithiasis	2	3.47	3.47	1.79	0.12	Renal and urinary disorders	3.47 ( 0.87 - 13.91 )	3.47 ( 3.51 )	1.79 ( 0.12 )	Hypoprothrombinaemia	2	511.64	509.81	8.97	7.28	Blood and lymphatic system disorders	511.64 ( 126.28 - 2072.93 )	509.81 ( 1000.12 )	502.04 ( 155.71 )	8.97 ( 7.28 )
Product distribution issue	2	27.84	27.77	4.79	3.12	Product issues	27.84 ( 6.95 - 111.56 )	27.77 ( 51.58 )	4.79 ( 3.12 )	Iron deficiency	2	53.83	53.64	5.74	4.07	Metabolism and nutrition disorders	53.83 ( 13.41 - 216.03 )	53.64 ( 103.16 )	53.56 ( 16.74 )	5.74 ( 4.07 )
Blood disorder	2	19.01	18.96	4.24	2.57	Blood and lymphatic system disorders	19.01 ( 4.74 - 76.15 )	18.96 ( 34.02 )	4.24 ( 2.57 )	Bradykinesia	2	29.85	29.74	4.89	3.22	Nervous system disorders	29.85 ( 7.44 - 119.72 )	29.74 ( 55.51 )	29.72 ( 9.3 )	4.89 ( 3.22 )
Lung cyst	2	357.52	356.65	8.46	6.78	Respiratory, thoracic and mediastinal disorders	357.52 ( 88.67 - 1441.49 )	356.65 ( 702.59 )	8.46 ( 6.78 )	Gait disturbance	2	1.19	1.19	0.25	-1.42	General disorders and administration site conditions	1.19 ( 0.3 - 4.76 )	1.19 ( 0.06 )	1.19 ( 0.37 )	0.25 ( -1.42 )
Dental caries	2	11.77	11.74	3.55	1.88	Gastrointestinal disorders	11.77 ( 2.94 - 47.14 )	11.74 ( 19.65 )	3.55 ( 1.88 )	Torticollis	2	92.05	91.72	6.52	4.84	Musculoskeletal and connective tissue disorders	92.05 ( 22.92 - 369.69 )	91.72 ( 178.97 )	91.47 ( 28.58 )	6.52 ( 4.84 )
Gingival recession	2	65.95	65.79	6.04	4.37	Gastrointestinal disorders	65.95 ( 16.45 - 264.47 )	65.79 ( 127.39 )	6.04 ( 4.37 )	Epidermolysis bullosa	1	302.21	301.67	8.22	6.16	Congenital, familial and genetic disorders	302.21 ( 42.12 - 2168.65 )	301.67 ( 296.96 )	298.94 ( 57.47 )	8.22 ( 6.16 )
Periodontitis	2	64.53	64.37	6.01	4.33	Infections and infestations	64.53 ( 16.09 - 258.75 )	64.37 ( 124.56 )	6.01 ( 4.33 )	Pemphigus	1	45.37	45.29	5.5	3.45	Skin and subcutaneous tissue disorders	45.37 ( 6.37 - 323.12 )	45.29 ( 43.26 )	45.23 ( 8.75 )	5.5 ( 3.45 )
Urticaria	2	0.78	0.78	-0.35	-2.02	Skin and subcutaneous tissue disorders	0.78 ( 0.2 - 3.14 )	0.78 ( 0.12 )	-0.35 ( -2.02 )	Skin haemorrhage	1	7.35	7.33	2.87	0.83	Skin and subcutaneous tissue disorders	7.35 ( 1.03 - 52.26 )	7.33 ( 5.47 )	7.33 ( 1.42 )	2.87 ( 0.83 )
Pancytopenia	2	3.26	3.25	1.7	0.03	Blood and lymphatic system disorders	3.26 ( 0.81 - 13.05 )	3.25 ( 3.12 )	1.7 ( 0.03 )	Abnormal behaviour	1	1.73	1.73	0.79	-1.25	Psychiatric disorders	1.73 ( 0.24 - 12.32 )	1.73 ( 0.31 )	1.73 ( 0.34 )	0.79 ( -1.25 )
Pyrexia	2	0.44	0.45	-1.17	-2.84	General disorders and administration site conditions	0.44 ( 0.11 - 1.78 )	0.45 ( 1.39 )	-1.17 ( -2.84 )	Decreased appetite	1	0.42	0.42	-1.24	-3.29	Metabolism and nutrition disorders	0.42 ( 0.06 - 3 )	0.42 ( 0.79 )	0.42 ( 0.08 )	-1.24 ( -3.29 )
Scleroderma renal crisis	2	426.99	425.95	8.72	7.04	Renal and urinary disorders	426.99 ( 105.77 - 1723.75 )	425.95 ( 838.32 )	8.72 ( 7.04 )	Delusion of reference	1	633.49	632.36	9.28	7.2	Psychiatric disorders	633.49 ( 87.42 - 4590.49 )	632.36 ( 618.47 )	620.44 ( 118.31 )	9.28 ( 7.2 )
Goodpasture's syndrome	2	1465.15	1461.58	10.46	8.74	Renal and urinary disorders	1465.15 ( 356.1 - 6028.28 )	1461.58 ( 2809.01 )	10.46 ( 8.74 )	Disinhibition	1	39.03	38.96	5.28	3.24	Psychiatric disorders	39.03 ( 5.48 - 277.89 )	38.96 ( 36.94 )	38.92 ( 7.53 )	5.28 ( 3.24 )
Aplastic anaemia	2	34.66	34.57	5.11	3.44	Blood and lymphatic system disorders	34.66 ( 8.65 - 138.9 )	34.57 ( 65.15 )	5.11 ( 3.44 )	Fear	1	4.34	4.33	2.12	0.07	Psychiatric disorders	4.34 ( 0.61 - 30.86 )	4.33 ( 2.56 )	4.33 ( 0.84 )	2.12 ( 0.07 )
Anaemia	2	0.83	0.83	-0.26	-1.93	Blood and lymphatic system disorders	0.83 ( 0.21 - 3.34 )	0.83 ( 0.07 )	-0.26 ( -1.93 )	Irritability	1	1.61	1.61	0.69	-1.36	Psychiatric disorders	1.61 ( 0.23 - 11.44 )	1.61 ( 0.23 )	1.61 ( 0.31 )	0.69 ( -1.36 )
Myasthenia gravis	2	30.36	30.29	4.92	3.25	Nervous system disorders	30.36 ( 7.58 - 121.67 )	30.29 ( 56.6 )	4.92 ( 3.25 )	Mood swings	1	3.69	3.68	1.88	-0.16	Psychiatric disorders	3.69 ( 0.52 - 26.24 )	3.68 ( 1.96 )	3.68 ( 0.71 )	1.88 ( -0.16 )
Fibroadenoma of breast	2	183.14	182.7	7.51	5.83	Neoplasms benign, malignant and unspecified (incl cysts and polyps)	183.14 ( 45.57 - 736.03 )	182.7 ( 359.65 )	7.51 ( 5.83 )	Persecutory delusion	1	31.61	31.56	4.98	2.93	Psychiatric disorders	31.61 ( 4.44 - 225.03 )	31.56 ( 29.56 )	31.53 ( 6.1 )	4.98 ( 2.93 )
Contraindicated product administered	2	4.39	4.38	2.13	0.46	Injury, poisoning and procedural complications	4.39 ( 1.09 - 17.56 )	4.38 ( 5.21 )	2.13 ( 0.46 )	Psychomotor hyperactivity	1	4.95	4.94	2.31	0.26	Nervous system disorders	4.95 ( 0.7 - 35.22 )	4.94 ( 3.15 )	4.94 ( 0.96 )	2.31 ( 0.26 )
Treatment failure	2	1.97	1.97	0.98	-0.69	General disorders and administration site conditions	1.97 ( 0.49 - 7.89 )	1.97 ( 0.95 )	0.98 ( -0.69 )	Psychotic disorder	1	2.68	2.68	1.42	-0.62	Psychiatric disorders	2.68 ( 0.38 - 19.05 )	2.68 ( 1.05 )	2.68 ( 0.52 )	1.42 ( -0.62 )
Neutropenia	2	1.36	1.36	0.45	-1.22	Blood and lymphatic system disorders	1.36 ( 0.34 - 5.46 )	1.36 ( 0.19 )	0.45 ( -1.22 )	Hypotension	1	0.43	0.43	-1.2	-3.25	Vascular disorders	0.43 ( 0.06 - 3.08 )	0.43 ( 0.74 )	0.43 ( 0.08 )	-1.2 ( -3.25 )
Copper deficiency	2	1310.92	1307.73	10.3	8.59	Metabolism and nutrition disorders	1310.92 ( 319.51 - 5378.62 )	1307.73 ( 2522.94 )	10.3 ( 8.59 )	Paroxysmal choreoathetosis	1	6588.31	6576.51	12.42	10.1	Nervous system disorders	6588.31 ( 768.45 - 56485.02 )	6576.51 ( 5478.76 )	5480.59 ( 907.86 )	12.42 ( 10.1 )
Subacute combined cord degeneration	2	1409.86	1406.43	10.4	8.69	Nervous system disorders	1409.86 ( 343.01 - 5794.97 )	1406.43 ( 2706.72 )	10.4 ( 8.69 )	Seronegative arthritis	1	122.46	122.24	6.93	4.88	Musculoskeletal and connective tissue disorders	122.46 ( 17.16 - 874.07 )	122.24 ( 119.8 )	121.79 ( 23.52 )	6.93 ( 4.88 )
Inflammation	2	2.6	2.6	1.38	-0.29	General disorders and administration site conditions	2.6 ( 0.65 - 10.42 )	2.6 ( 1.97 )	1.38 ( -0.29 )	Acute lung injury	1	65.49	65.37	6.03	3.98	Respiratory, thoracic and mediastinal disorders	65.49 ( 9.19 - 466.65 )	65.37 ( 63.26 )	65.25 ( 12.62 )	6.03 ( 3.98 )
Amnesia	2	2.09	2.08	1.06	-0.61	Nervous system disorders	2.09 ( 0.52 - 8.36 )	2.08 ( 1.13 )	1.06 ( -0.61 )	Rash maculo-papular	1	3.95	3.94	1.98	-0.06	Skin and subcutaneous tissue disorders	3.95 ( 0.56 - 28.09 )	3.94 ( 2.2 )	3.94 ( 0.76 )	1.98 ( -0.06 )
Skin burning sensation	2	1.64	1.63	0.71	-0.96	Skin and subcutaneous tissue disorders	1.64 ( 0.41 - 6.55 )	1.63 ( 0.49 )	0.71 ( -0.96 )	Respiratory disorder	1	3.39	3.38	1.76	-0.29	Respiratory, thoracic and mediastinal disorders	3.39 ( 0.48 - 24.09 )	3.38 ( 1.68 )	3.38 ( 0.66 )	1.76 ( -0.29 )
Pseudoxanthoma elasticum	2	9340.35	9317.57	12.86	10.98	Congenital, familial and genetic disorders	9340.35 ( 1980.43 - 44052.16 )	9317.57 ( 14904.92 )	12.86 ( 10.98 )	Cerebral thrombosis	1	34.82	34.76	5.12	3.07	Nervous system disorders	34.82 ( 4.89 - 247.89 )	34.76 ( 32.76 )	34.72 ( 6.72 )	5.12 ( 3.07 )
Gastrointestinal disorder	2	1.73	1.73	0.79	-0.88	Gastrointestinal disorders	1.73 ( 0.43 - 6.92 )	1.73 ( 0.61 )	0.79 ( -0.88 )	Intra-abdominal haemorrhage	1	37.18	37.11	5.21	3.17	Gastrointestinal disorders	37.18 ( 5.22 - 264.7 )	37.11 ( 35.1 )	37.07 ( 7.17 )	5.21 ( 3.17 )
Dizziness	2	0.27	0.27	-1.9	-3.57	Nervous system disorders	0.27 ( 0.07 - 1.06 )	0.27 ( 4.04 )	-1.9 ( -3.57 )	No adverse event	1	0.87	0.87	-0.2	-2.24	General disorders and administration site conditions	0.87 ( 0.12 - 6.19 )	0.87 ( 0.02 )	0.87 ( 0.17 )	-0.2 ( -2.24 )
Hypoacusis	2	3.76	3.76	1.91	0.24	Ear and labyrinth disorders	3.76 ( 0.94 - 15.07 )	3.76 ( 4.05 )	1.91 ( 0.24 )	Erectile dysfunction	1	1.54	1.53	0.62	-1.43	Reproductive system and breast disorders	1.54 ( 0.22 - 10.92 )	1.53 ( 0.19 )	1.53 ( 0.3 )	0.62 ( -1.43 )
Insomnia	2	0.51	0.51	-0.97	-2.64	Psychiatric disorders	0.51 ( 0.13 - 2.04 )	0.51 ( 0.94 )	-0.97 ( -2.64 )	Nocturia	1	6.07	6.06	2.6	0.56	Renal and urinary disorders	6.07 ( 0.85 - 43.2 )	6.06 ( 4.23 )	6.06 ( 1.17 )	2.6 ( 0.56 )
Stevens-johnson syndrome	2	7.16	7.14	2.84	1.17	Skin and subcutaneous tissue disorders	7.16 ( 1.79 - 28.66 )	7.14 ( 10.56 )	2.84 ( 1.17 )	Pollakiuria	1	2.17	2.17	1.12	-0.93	Renal and urinary disorders	2.17 ( 0.31 - 15.45 )	2.17 ( 0.63 )	2.17 ( 0.42 )	1.12 ( -0.93 )
Disseminated intravascular coagulation	2	12.84	12.81	3.68	2.01	Blood and lymphatic system disorders	12.84 ( 3.21 - 51.45 )	12.81 ( 21.78 )	3.68 ( 2.01 )	Urine flow decreased	1	21.36	21.32	4.41	2.37	Renal and urinary disorders	21.36 ( 3 - 152.01 )	21.32 ( 19.36 )	21.31 ( 4.13 )	4.41 ( 2.37 )
Lethargy	2	2.72	2.72	1.44	-0.23	Nervous system disorders	2.72 ( 0.68 - 10.89 )	2.72 ( 2.17 )	1.44 ( -0.23 )	Gastrointestinal tract irritation	1	103.91	103.73	6.69	4.64	Gastrointestinal disorders	103.91 ( 14.57 - 741.31 )	103.73 ( 101.42 )	103.41 ( 19.98 )	6.69 ( 4.64 )
Alopecia	2	0.54	0.54	-0.89	-2.56	Skin and subcutaneous tissue disorders	0.54 ( 0.13 - 2.16 )	0.54 ( 0.79 )	-0.89 ( -2.56 )	Dementia alzheimer's type	1	10.34	10.32	3.37	1.32	Nervous system disorders	10.34 ( 1.45 - 73.54 )	10.32 ( 8.42 )	10.32 ( 2 )	3.37 ( 1.32 )
Microcytic anaemia	2	71.43	71.26	6.15	4.48	Blood and lymphatic system disorders	71.43 ( 17.81 - 286.5 )	71.26 ( 138.29 )	6.15 ( 4.48 )	Dementia with lewy bodies	1	67.23	67.11	6.07	4.02	Nervous system disorders	67.23 ( 9.43 - 479.05 )	67.11 ( 64.99 )	66.97 ( 12.95 )	6.07 ( 4.02 )
Glomerulonephritis minimal lesion	2	406.1	405.11	8.65	6.96	Renal and urinary disorders	406.1 ( 100.63 - 1638.81 )	405.11 ( 797.56 )	8.65 ( 6.96 )	Parkinson's disease	1	3.68	3.67	1.88	-0.17	Nervous system disorders	3.68 ( 0.52 - 26.14 )	3.67 ( 1.94 )	3.67 ( 0.71 )	1.88 ( -0.17 )
Rash morbilliform	2	61.45	61.3	5.94	4.26	Skin and subcutaneous tissue disorders	61.45 ( 15.32 - 246.4 )	61.3 ( 118.44 )	5.94 ( 4.26 )	Delusion	1	4.84	4.84	2.27	0.23	Psychiatric disorders	4.84 ( 0.68 - 34.45 )	4.84 ( 3.04 )	4.84 ( 0.94 )	2.27 ( 0.23 )
Systemic inflammatory response syndrome	2	48.61	48.5	5.6	3.93	General disorders and administration site conditions	48.61 ( 12.13 - 194.89 )	48.5 ( 92.92 )	5.6 ( 3.93 )	Abdominal discomfort	1	0.77	0.77	-0.37	-2.42	Gastrointestinal disorders	0.77 ( 0.11 - 5.49 )	0.77 ( 0.07 )	0.77 ( 0.15 )	-0.37 ( -2.42 )
Skin atrophy	2	24.12	24.06	4.59	2.92	Skin and subcutaneous tissue disorders	24.12 ( 6.02 - 96.64 )	24.06 ( 44.18 )	4.59 ( 2.92 )	Product use in unapproved indication	1	0.49	0.49	-1.01	-3.06	Injury, poisoning and procedural complications	0.49 ( 0.07 - 3.51 )	0.49 ( 0.52 )	0.49 ( 0.1 )	-1.01 ( -3.06 )
Skin wrinkling	2	42.43	42.33	5.4	3.73	Skin and subcutaneous tissue disorders	42.43 ( 10.58 - 170.08 )	42.33 ( 80.62 )	5.4 ( 3.73 )	Weight fluctuation	1	10.11	10.1	3.34	1.29	Metabolism and nutrition disorders	10.11 ( 1.42 - 71.94 )	10.1 ( 8.19 )	10.09 ( 1.95 )	3.34 ( 1.29 )
Sepsis	2	1.66	1.65	0.73	-0.94	Infections and infestations	1.66 ( 0.41 - 6.63 )	1.65 ( 0.52 )	0.73 ( -0.94 )	Blood iron increased	1	48.02	47.93	5.58	3.53	Investigations	48.02 ( 6.74 - 341.98 )	47.93 ( 45.89 )	47.87 ( 9.26 )	5.58 ( 3.53 )
Depression	2	0.58	0.58	-0.79	-2.46	Psychiatric disorders	0.58 ( 0.14 - 2.31 )	0.58 ( 0.62 )	-0.79 ( -2.46 )	Abdominal pain upper	1	0.65	0.65	-0.62	-2.66	Gastrointestinal disorders	0.65 ( 0.09 - 4.62 )	0.65 ( 0.19 )	0.65 ( 0.13 )	-0.62 ( -2.66 )
Drooling	2	26.37	26.31	4.72	3.05	Nervous system disorders	26.37 ( 6.58 - 105.69 )	26.31 ( 48.67 )	4.72 ( 3.05 )	Product physical issue	1	6.6	6.59	2.72	0.68	Product issues	6.6 ( 0.93 - 46.97 )	6.59 ( 4.75 )	6.59 ( 1.28 )	2.72 ( 0.68 )
Hepatic failure	2	6.06	6.05	2.6	0.93	Hepatobiliary disorders	6.06 ( 1.51 - 24.27 )	6.05 ( 8.43 )	2.6 ( 0.93 )	Product storage error	1	2.02	2.01	1.01	-1.03	Injury, poisoning and procedural complications	2.02 ( 0.28 - 14.34 )	2.01 ( 0.51 )	2.01 ( 0.39 )	1.01 ( -1.03 )
Irritability	2	2.49	2.49	1.32	-0.35	Psychiatric disorders	2.49 ( 0.62 - 9.98 )	2.49 ( 1.78 )	1.32 ( -0.35 )	Epistaxis	1	1.21	1.21	0.27	-1.77	Respiratory, thoracic and mediastinal disorders	1.21 ( 0.17 - 8.6 )	1.21 ( 0.04 )	1.21 ( 0.23 )	0.27 ( -1.77 )
Paranoia	2	9.61	9.59	3.26	1.59	Psychiatric disorders	9.61 ( 2.4 - 38.51 )	9.59 ( 15.39 )	3.26 ( 1.59 )	Jaundice	1	2.79	2.79	1.48	-0.57	Hepatobiliary disorders	2.79 ( 0.39 - 19.84 )	2.79 ( 1.15 )	2.79 ( 0.54 )	1.48 ( -0.57 )
Scleroderma	2	30.58	30.51	4.93	3.26	Musculoskeletal and connective tissue disorders	30.58 ( 7.63 - 122.57 )	30.51 ( 57.05 )	4.93 ( 3.26 )	Product lot number issue	1	66.55	66.43	6.05	4	Product issues	66.55 ( 9.34 - 474.21 )	66.43 ( 64.32 )	66.3 ( 12.82 )	6.05 ( 4 )
Hepatic cirrhosis	2	9.78	9.76	3.29	1.62	Hepatobiliary disorders	9.78 ( 2.44 - 39.17 )	9.76 ( 15.72 )	3.29 ( 1.62 )	Myasthenia gravis	1	14.11	14.09	3.82	1.77	Nervous system disorders	14.11 ( 1.98 - 100.4 )	14.09 ( 12.16 )	14.08 ( 2.73 )	3.82 ( 1.77 )
Hepatitis	2	6.19	6.18	2.63	0.96	Hepatobiliary disorders	6.19 ( 1.55 - 24.81 )	6.18 ( 8.69 )	2.63 ( 0.96 )	Polymyositis	1	50.99	50.9	5.67	3.62	Musculoskeletal and connective tissue disorders	50.99 ( 7.16 - 363.19 )	50.9 ( 48.85 )	50.82 ( 9.83 )	5.67 ( 3.62 )
Splenomegaly	2	19.34	19.29	4.27	2.6	Blood and lymphatic system disorders	19.34 ( 4.83 - 77.47 )	19.29 ( 34.67 )	4.27 ( 2.6 )	Proteinuria	1	4.57	4.56	2.19	0.15	Renal and urinary disorders	4.57 ( 0.64 - 32.51 )	4.56 ( 2.78 )	4.56 ( 0.88 )	2.19 ( 0.15 )
Breast hyperplasia	2	288.5	287.8	8.16	6.48	Reproductive system and breast disorders	288.5 ( 71.65 - 1161.72 )	287.8 ( 567.23 )	8.16 ( 6.48 )	Skin lesion	1	3.64	3.64	1.86	-0.18	Skin and subcutaneous tissue disorders	3.64 ( 0.51 - 25.89 )	3.64 ( 1.91 )	3.64 ( 0.7 )	1.86 ( -0.18 )
Chronic myeloid leukaemia	2	45.09	44.99	5.49	3.82	Neoplasms benign, malignant and unspecified (incl cysts and polyps)	45.09 ( 11.25 - 180.76 )	44.99 ( 85.92 )	5.49 ( 3.82 )	Blood disorder	1	13.23	13.21	3.72	1.68	Blood and lymphatic system disorders	13.23 ( 1.86 - 94.11 )	13.21 ( 11.28 )	13.2 ( 2.56 )	3.72 ( 1.68 )
Haemodialysis	2	20.92	20.87	4.38	2.71	Surgical and medical procedures	20.92 ( 5.22 - 83.83 )	20.87 ( 37.83 )	4.38 ( 2.71 )	Acquired cystic kidney disease	1	1497.34	1494.66	10.48	8.35	Renal and urinary disorders	1497.34 ( 201.48 - 11127.98 )	1494.66 ( 1427.77 )	1429.72 ( 266.92 )	10.48 ( 8.35 )
Dysphagia	2	1.65	1.64	0.72	-0.95	Gastrointestinal disorders	1.65 ( 0.41 - 6.59 )	1.64 ( 0.51 )	0.72 ( -0.95 )	Candida infection	1	7.36	7.35	2.88	0.83	Infections and infestations	7.36 ( 1.04 - 52.37 )	7.35 ( 5.49 )	7.35 ( 1.42 )	2.88 ( 0.83 )
Pericardial effusion	2	7.11	7.09	2.83	1.16	Cardiac disorders	7.11 ( 1.77 - 28.47 )	7.09 ( 10.47 )	2.83 ( 1.16 )	Bipolar i disorder	1	48.16	48.07	5.59	3.54	Psychiatric disorders	48.16 ( 6.76 - 342.98 )	48.07 ( 46.03 )	48.01 ( 9.29 )	5.59 ( 3.54 )
Polyarthritis	2	28.42	28.35	4.82	3.15	Musculoskeletal and connective tissue disorders	28.42 ( 7.09 - 113.89 )	28.35 ( 52.74 )	4.82 ( 3.15 )	Product dispensing error	1	6.39	6.38	2.67	0.63	Injury, poisoning and procedural complications	6.39 ( 0.9 - 45.46 )	6.38 ( 4.54 )	6.38 ( 1.24 )	2.67 ( 0.63 )
Haemolysis	2	26.42	26.36	4.72	3.05	Blood and lymphatic system disorders	26.42 ( 6.59 - 105.87 )	26.36 ( 48.76 )	4.72 ( 3.05 )	Product packaging quantity issue	1	12.63	12.61	3.66	1.61	Product issues	12.63 ( 1.78 - 89.88 )	12.61 ( 10.69 )	12.61 ( 2.44 )	3.66 ( 1.61 )
Caesarean section	2	8.17	8.16	3.03	1.36	Surgical and medical procedures	8.17 ( 2.04 - 32.74 )	8.16 ( 12.56 )	3.03 ( 1.36 )	Infection	1	0.81	0.81	-0.31	-2.36	Infections and infestations	0.81 ( 0.11 - 5.73 )	0.81 ( 0.05 )	0.81 ( 0.16 )	-0.31 ( -2.36 )
Pregnancy	2	4.4	4.39	2.13	0.46	Pregnancy, puerperium and perinatal conditions	4.4 ( 1.1 - 17.61 )	4.39 ( 5.23 )	2.13 ( 0.46 )	Glomerulonephritis membranous	1	54.27	54.17	5.76	3.71	Renal and urinary disorders	54.27 ( 7.62 - 386.57 )	54.17 ( 52.11 )	54.08 ( 10.46 )	5.76 ( 3.71 )
Pharyngeal oedema	1	3.65	3.65	1.87	-0.18	Respiratory, thoracic and mediastinal disorders	3.65 ( 0.51 - 25.94 )	3.65 ( 1.92 )	1.87 ( -0.18 )	Glomerulonephritis rapidly progressive	1	82.15	82	6.35	4.31	Renal and urinary disorders	82.15 ( 11.52 - 585.64 )	82 ( 79.82 )	81.8 ( 15.81 )	6.35 ( 4.31 )
Swollen tongue	1	1.99	1.99	0.99	-1.05	Gastrointestinal disorders	1.99 ( 0.28 - 14.14 )	1.99 ( 0.49 )	0.99 ( -1.05 )	Abdominal distension	1	1.2	1.2	0.27	-1.78	Gastrointestinal disorders	1.2 ( 0.17 - 8.57 )	1.2 ( 0.03 )	1.2 ( 0.23 )	0.27 ( -1.78 )
Acquired epidermolysis bullosa	1	777.41	776.46	9.57	7.49	Skin and subcutaneous tissue disorders	777.41 ( 107.18 - 5639.01 )	776.46 ( 758.66 )	9.57 ( 7.49 )	Product substitution issue	1	2.12	2.12	1.08	-0.96	Product issues	2.12 ( 0.3 - 15.08 )	2.12 ( 0.59 )	2.12 ( 0.41 )	1.08 ( -0.96 )
Brain oedema	1	6.67	6.66	2.74	0.69	Nervous system disorders	6.67 ( 0.94 - 47.41 )	6.66 ( 4.81 )	2.74 ( 0.69 )	Anaphylactic reaction	1	2.28	2.27	1.19	-0.86	Immune system disorders	2.28 ( 0.32 - 16.2 )	2.27 ( 0.71 )	2.27 ( 0.44 )	1.19 ( -0.86 )
Generalised tonic-clonic seizure	1	5.35	5.35	2.42	0.38	Nervous system disorders	5.35 ( 0.75 - 38.05 )	5.35 ( 3.53 )	2.42 ( 0.38 )	Hepatic failure	1	2.74	2.73	1.45	-0.59	Hepatobiliary disorders	2.74 ( 0.38 - 19.45 )	2.73 ( 1.1 )	2.73 ( 0.53 )	1.45 ( -0.59 )
Status epilepticus	1	7.56	7.56	2.92	0.87	Nervous system disorders	7.56 ( 1.06 - 53.77 )	7.56 ( 5.69 )	2.92 ( 0.87 )	Angiopathy	1	15.85	15.82	3.98	1.94	Vascular disorders	15.85 ( 2.23 - 112.78 )	15.82 ( 13.88 )	15.82 ( 3.06 )	3.98 ( 1.94 )
Unresponsive to stimuli	1	3.29	3.29	1.72	-0.33	Nervous system disorders	3.29 ( 0.46 - 23.37 )	3.29 ( 1.59 )	1.72 ( -0.33 )	Blood pressure increased	1	0.72	0.72	-0.48	-2.53	Investigations	0.72 ( 0.1 - 5.09 )	0.72 ( 0.11 )	0.72 ( 0.14 )	-0.48 ( -2.53 )
Multiple sclerosis	1	1.17	1.17	0.22	-1.82	Nervous system disorders	1.17 ( 0.16 - 8.29 )	1.17 ( 0.02 )	0.22 ( -1.82 )	Ill-defined disorder	1	2.74	2.73	1.45	-0.59	General disorders and administration site conditions	2.74 ( 0.38 - 19.46 )	2.73 ( 1.1 )	2.73 ( 0.53 )	1.45 ( -0.59 )
Psoriasis	1	0.55	0.55	-0.86	-2.9	Skin and subcutaneous tissue disorders	0.55 ( 0.08 - 3.91 )	0.55 ( 0.37 )	-0.86 ( -2.9 )	Illness	1	1.84	1.84	0.88	-1.16	General disorders and administration site conditions	1.84 ( 0.26 - 13.12 )	1.84 ( 0.39 )	1.84 ( 0.36 )	0.88 ( -1.16 )
Hypochromic anaemia	1	71.21	71.13	6.15	4.1	Blood and lymphatic system disorders	71.21 ( 10 - 507.11 )	71.13 ( 69.01 )	6.15 ( 4.1 )	Ocular icterus	1	20.68	20.64	4.37	2.32	Hepatobiliary disorders	20.68 ( 2.91 - 147.14 )	20.64 ( 18.68 )	20.63 ( 3.99 )	4.37 ( 2.32 )
Bacterial infection	1	4.43	4.43	2.15	0.1	Infections and infestations	4.43 ( 0.62 - 31.52 )	4.43 ( 2.66 )	2.15 ( 0.1 )	Product dose omission issue	1	0.49	0.49	-1.04	-3.08	Injury, poisoning and procedural complications	0.49 ( 0.07 - 3.46 )	0.49 ( 0.54 )	0.49 ( 0.09 )	-1.04 ( -3.08 )
Femur fracture	1	1.7	1.69	0.76	-1.28	Injury, poisoning and procedural complications	1.7 ( 0.24 - 12.05 )	1.69 ( 0.29 )	0.76 ( -1.28 )	Blood calcium increased	1	18.48	18.45	4.2	2.16	Investigations	18.48 ( 2.6 - 131.53 )	18.45 ( 16.5 )	18.44 ( 3.57 )	4.2 ( 2.16 )
Head injury	1	2.34	2.34	1.22	-0.82	Injury, poisoning and procedural complications	2.34 ( 0.33 - 16.61 )	2.34 ( 0.76 )	1.22 ( -0.82 )	Blood glucose abnormal	1	4.86	4.85	2.28	0.23	Investigations	4.86 ( 0.68 - 34.57 )	4.85 ( 3.06 )	4.85 ( 0.94 )	2.28 ( 0.23 )
Hip arthroplasty	1	4.33	4.33	2.11	0.07	Surgical and medical procedures	4.33 ( 0.61 - 30.79 )	4.33 ( 2.56 )	2.11 ( 0.07 )	Cystinuria	1	10980.5	10960.9	13.01	10.59	Congenital, familial and genetic disorders	10980.53 ( 1140.41 - 105726.92 )	10960.85 ( 8219.14 )	8220.89 ( 1235.77 )	13.01 ( 10.59 )
Aphthous ulcer	1	9.58	9.57	3.26	1.22	Gastrointestinal disorders	9.58 ( 1.35 - 68.14 )	9.57 ( 7.68 )	3.26 ( 1.22 )	Deafness	1	3.78	3.78	1.92	-0.13	Ear and labyrinth disorders	3.78 ( 0.53 - 26.91 )	3.78 ( 2.04 )	3.78 ( 0.73 )	1.92 ( -0.13 )
Chromaturia	1	3.55	3.54	1.83	-0.22	Renal and urinary disorders	3.55 ( 0.5 - 25.22 )	3.54 ( 1.83 )	1.83 ( -0.22 )	Dizziness postural	1	9.23	9.21	3.2	1.16	Nervous system disorders	9.23 ( 1.3 - 65.65 )	9.21 ( 7.32 )	9.21 ( 1.78 )	3.2 ( 1.16 )
Glossodynia	1	2.59	2.59	1.37	-0.67	Gastrointestinal disorders	2.59 ( 0.36 - 18.42 )	2.59 ( 0.98 )	1.37 ( -0.67 )	Gastroenteritis viral	1	8.08	8.07	3.01	0.97	Infections and infestations	8.08 ( 1.14 - 57.48 )	8.07 ( 6.19 )	8.07 ( 1.56 )	3.01 ( 0.97 )
Oral pain	1	2.74	2.74	1.45	-0.59	Gastrointestinal disorders	2.74 ( 0.39 - 19.49 )	2.74 ( 1.11 )	1.45 ( -0.59 )	Haematuria	1	1.81	1.81	0.85	-1.19	Renal and urinary disorders	1.81 ( 0.25 - 12.87 )	1.81 ( 0.36 )	1.81 ( 0.35 )	0.85 ( -1.19 )
End stage renal disease	1	6.59	6.58	2.72	0.68	Renal and urinary disorders	6.59 ( 0.93 - 46.86 )	6.58 ( 4.74 )	2.72 ( 0.68 )	Hypercalciuria	1	182	181.67	7.5	5.44	Renal and urinary disorders	182 ( 25.45 - 1301.33 )	181.67 ( 178.69 )	180.68 ( 34.84 )	7.5 ( 5.44 )
Amniotic cavity infection	1	71.35	71.26	6.15	4.11	Infections and infestations	71.35 ( 10.02 - 508.08 )	71.26 ( 69.15 )	6.15 ( 4.11 )	Urine sodium increased	1	411.77	411.03	8.67	6.6	Investigations	411.77 ( 57.2 - 2964.37 )	411.03 ( 403.99 )	405.97 ( 77.84 )	8.67 ( 6.6 )
Premature rupture of membranes	1	18.64	18.62	4.22	2.17	Pregnancy, puerperium and perinatal conditions	18.64 ( 2.62 - 132.54 )	18.62 ( 16.66 )	4.22 ( 2.17 )	Vision blurred	1	0.9	0.9	-0.15	-2.2	Eye disorders	0.9 ( 0.13 - 6.39 )	0.9 ( 0.01 )	0.9 ( 0.17 )	-0.15 ( -2.2 )
Apgar score low	1	97.68	97.57	6.6	4.56	Investigations	97.68 ( 13.71 - 696.1 )	97.57 ( 95.33 )	6.6 ( 4.56 )	White blood cell count decreased	1	0.98	0.98	-0.03	-2.07	Investigations	0.98 ( 0.14 - 6.99 )	0.98 ( 0 )	0.98 ( 0.19 )	-0.03 ( -2.07 )
Tachycardia foetal	1	243.89	243.6	7.92	5.86	Cardiac disorders	243.89 ( 34.09 - 1744.66 )	243.6 ( 240.03 )	7.92 ( 5.86 )	Cerebral haemorrhage	1	2.19	2.19	1.13	-0.92	Nervous system disorders	2.19 ( 0.31 - 15.56 )	2.19 ( 0.64 )	2.19 ( 0.42 )	1.13 ( -0.92 )
Rash vesicular	1	15.2	15.18	3.92	1.88	Skin and subcutaneous tissue disorders	15.2 ( 2.14 - 108.07 )	15.18 ( 13.24 )	3.92 ( 1.88 )	Amnesia	1	1.59	1.58	0.66	-1.38	Nervous system disorders	1.59 ( 0.22 - 11.28 )	1.58 ( 0.22 )	1.58 ( 0.31 )	0.66 ( -1.38 )
Product quality issue	1	0.51	0.51	-0.97	-3.01	Product issues	0.51 ( 0.07 - 3.63 )	0.51 ( 0.47 )	-0.97 ( -3.01 )	Balance disorder	1	1.27	1.27	0.34	-1.7	Nervous system disorders	1.27 ( 0.18 - 9.02 )	1.27 ( 0.06 )	1.27 ( 0.25 )	0.34 ( -1.7 )
Aphasia	1	2.27	2.27	1.18	-0.86	Nervous system disorders	2.27 ( 0.32 - 16.11 )	2.27 ( 0.71 )	1.18 ( -0.86 )	Hallucination, visual	1	4.29	4.29	2.1	0.06	Psychiatric disorders	4.29 ( 0.6 - 30.55 )	4.29 ( 2.52 )	4.29 ( 0.83 )	2.1 ( 0.06 )
Nightmare	1	2.1	2.1	1.07	-0.97	Psychiatric disorders	2.1 ( 0.3 - 14.95 )	2.1 ( 0.58 )	1.07 ( -0.97 )	Pancreatitis acute	1	3.64	3.64	1.86	-0.18	Gastrointestinal disorders	3.64 ( 0.51 - 25.92 )	3.64 ( 1.91 )	3.64 ( 0.7 )	1.86 ( -0.18 )
Eye ulcer	1	108.79	108.66	6.76	4.71	Eye disorders	108.79 ( 15.26 - 775.48 )	108.66 ( 106.36 )	6.76 ( 4.71 )	Disturbance in attention	1	1.79	1.79	0.84	-1.2	Nervous system disorders	1.79 ( 0.25 - 12.76 )	1.79 ( 0.35 )	1.79 ( 0.35 )	0.84 ( -1.2 )
Stomatitis	1	1.1	1.1	0.14	-1.9	Gastrointestinal disorders	1.1 ( 0.16 - 7.84 )	1.1 ( 0.01 )	0.14 ( -1.9 )	Suspected product tampering	1	225.63	225.22	7.81	5.75	Product issues	225.63 ( 31.51 - 1615.39 )	225.22 ( 221.71 )	223.7 ( 43.09 )	7.81 ( 5.75 )
Incorrect dosage administered	1	15.99	15.97	4	1.95	Injury, poisoning and procedural complications	15.99 ( 2.25 - 113.68 )	15.97 ( 14.03 )	4 ( 1.95 )	Bone density decreased	1	2.09	2.09	1.06	-0.98	Investigations	2.09 ( 0.29 - 14.88 )	2.09 ( 0.57 )	2.09 ( 0.4 )	1.06 ( -0.98 )
Influenza like illness	1	0.74	0.74	-0.43	-2.47	General disorders and administration site conditions	0.74 ( 0.1 - 5.27 )	0.74 ( 0.09 )	-0.43 ( -2.47 )	Vasculitis	1	9.11	9.09	3.18	1.14	Vascular disorders	9.11 ( 1.28 - 64.78 )	9.09 ( 7.2 )	9.09 ( 1.76 )	3.18 ( 1.14 )
No adverse event	1	0.52	0.52	-0.93	-2.97	General disorders and administration site conditions	0.52 ( 0.07 - 3.73 )	0.52 ( 0.43 )	-0.93 ( -2.97 )	Central nervous system vasculitis	1	194.92	194.57	7.6	5.54	Nervous system disorders	194.92 ( 27.25 - 1394.27 )	194.57 ( 191.45 )	193.43 ( 37.29 )	7.6 ( 5.54 )
Unevaluable event	1	0.96	0.96	-0.06	-2.1	General disorders and administration site conditions	0.96 ( 0.14 - 6.83 )	0.96 ( 0 )	-0.06 ( -2.1 )	Feeding tube user	1	233.63	233.21	7.86	5.8	Social circumstances	233.63 ( 32.62 - 1673.07 )	233.21 ( 229.59 )	231.57 ( 44.6 )	7.86 ( 5.8 )
Anticoagulation drug level above therapeutic	1	84.81	84.71	6.4	4.35	Investigations	84.81 ( 11.91 - 604.14 )	84.71 ( 82.53 )	6.4 ( 4.35 )	Gait inability	1	3.94	3.93	1.98	-0.07	General disorders and administration site conditions	3.94 ( 0.55 - 28.02 )	3.93 ( 2.19 )	3.93 ( 0.76 )	1.98 ( -0.07 )
Diabetes mellitus	1	1.01	1.01	0.02	-2.03	Metabolism and nutrition disorders	1.01 ( 0.14 - 7.2 )	1.01 ( 0 )	0.02 ( -2.03 )	Loss of personal independence in daily activities	1	2.8	2.8	1.48	-0.56	Social circumstances	2.8 ( 0.39 - 19.91 )	2.8 ( 1.15 )	2.8 ( 0.54 )	1.48 ( -0.56 )
Impaired healing	1	1.95	1.95	0.96	-1.08	General disorders and administration site conditions	1.95 ( 0.27 - 13.85 )	1.95 ( 0.46 )	0.96 ( -1.08 )	Speech disorder	1	1.91	1.91	0.93	-1.11	Nervous system disorders	1.91 ( 0.27 - 13.59 )	1.91 ( 0.43 )	1.91 ( 0.37 )	0.93 ( -1.11 )
Skin ulcer	1	2.93	2.92	1.55	-0.49	Skin and subcutaneous tissue disorders	2.93 ( 0.41 - 20.81 )	2.92 ( 1.27 )	1.55 ( -0.49 )	Furuncle	1	13.38	13.36	3.74	1.69	Infections and infestations	13.38 ( 1.88 - 95.22 )	13.36 ( 11.43 )	13.36 ( 2.59 )	3.74 ( 1.69 )
Tooth extraction	1	5.02	5.02	2.33	0.28	Surgical and medical procedures	5.02 ( 0.71 - 35.71 )	5.02 ( 3.22 )	2.33 ( 0.28 )	General physical health deterioration	1	0.84	0.84	-0.25	-2.3	General disorders and administration site conditions	0.84 ( 0.12 - 5.96 )	0.84 ( 0.03 )	0.84 ( 0.16 )	-0.25 ( -2.3 )
Toothache	1	3.44	3.44	1.78	-0.26	Gastrointestinal disorders	3.44 ( 0.48 - 24.46 )	3.44 ( 1.73 )	1.78 ( -0.26 )	Hospitalisation	1	0.62	0.63	-0.68	-2.72	Surgical and medical procedures	0.62 ( 0.09 - 4.44 )	0.63 ( 0.23 )	0.63 ( 0.12 )	-0.68 ( -2.72 )
Wound	1	2.42	2.41	1.27	-0.77	Injury, poisoning and procedural complications	2.42 ( 0.34 - 17.18 )	2.41 ( 0.83 )	1.27 ( -0.77 )	Arthralgia	1	0.33	0.33	-1.6	-3.65	Musculoskeletal and connective tissue disorders	0.33 ( 0.05 - 2.34 )	0.33 ( 1.37 )	0.33 ( 0.06 )	-1.6 ( -3.65 )
Syncope	1	0.74	0.74	-0.43	-2.47	Nervous system disorders	0.74 ( 0.1 - 5.28 )	0.74 ( 0.09 )	-0.43 ( -2.47 )	Neuralgia	1	5.32	5.31	2.41	0.36	Nervous system disorders	5.32 ( 0.75 - 37.82 )	5.31 ( 3.5 )	5.31 ( 1.03 )	2.41 ( 0.36 )
Pemphigoid	1	14.82	14.81	3.89	1.84	Skin and subcutaneous tissue disorders	14.82 ( 2.08 - 105.41 )	14.81 ( 12.87 )	3.89 ( 1.84 )	Dysstasia	1	3.79	3.79	1.92	-0.12	Nervous system disorders	3.79 ( 0.53 - 26.98 )	3.79 ( 2.05 )	3.79 ( 0.73 )	1.92 ( -0.12 )
Gallbladder disorder	1	3.15	3.15	1.65	-0.39	Hepatobiliary disorders	3.15 ( 0.44 - 22.4 )	3.15 ( 1.47 )	1.65 ( -0.39 )	Speech disorder developmental	1	20.83	20.8	4.38	2.33	Nervous system disorders	20.83 ( 2.93 - 148.26 )	20.8 ( 18.84 )	20.79 ( 4.02 )	4.38 ( 2.33 )
Haematoma	1	2.95	2.94	1.56	-0.49	Vascular disorders	2.95 ( 0.41 - 20.94 )	2.94 ( 1.28 )	1.56 ( -0.49 )	Nephrotic syndrome	1	10.98	10.96	3.45	1.41	Renal and urinary disorders	10.98 ( 1.54 - 78.13 )	10.96 ( 9.05 )	10.96 ( 2.12 )	3.45 ( 1.41 )
Rectourethral fistula	1	2870.44	2866.94	11.38	9.2	Gastrointestinal disorders	2870.44 ( 375.06 - 21968.46 )	2866.94 ( 2660.31 )	11.38 ( 9.2 )	Surgery	1	2.28	2.28	1.19	-0.86	Surgical and medical procedures	2.28 ( 0.32 - 16.21 )	2.28 ( 0.72 )	2.28 ( 0.44 )	1.19 ( -0.86 )
Ulcer haemorrhage	1	12.11	12.1	3.6	1.55	General disorders and administration site conditions	12.11 ( 1.7 - 86.13 )	12.1 ( 10.18 )	3.6 ( 1.55 )	Mobility decreased	1	1.77	1.77	0.82	-1.22	Musculoskeletal and connective tissue disorders	1.77 ( 0.25 - 12.59 )	1.77 ( 0.33 )	1.77 ( 0.34 )	0.82 ( -1.22 )
Urinary tract infection	1	0.34	0.34	-1.55	-3.59	Infections and infestations	0.34 ( 0.05 - 2.42 )	0.34 ( 1.28 )	-1.55 ( -3.59 )	Rash	1	0.27	0.27	-1.89	-3.93	Skin and subcutaneous tissue disorders	0.27 ( 0.04 - 1.91 )	0.27 ( 1.99 )	0.27 ( 0.05 )	-1.89 ( -3.93 )
Thrombocytopenia neonatal	1	525.57	524.93	9.02	6.95	Blood and lymphatic system disorders	525.57 ( 72.93 - 3787.39 )	524.93 ( 515.67 )	9.02 ( 6.95 )	Haematemesis	1	3.18	3.17	1.67	-0.38	Gastrointestinal disorders	3.18 ( 0.45 - 22.59 )	3.17 ( 1.49 )	3.17 ( 0.61 )	1.67 ( -0.38 )
Cataract	1	1.11	1.11	0.15	-1.89	Eye disorders	1.11 ( 0.16 - 7.9 )	1.11 ( 0.01 )	0.15 ( -1.89 )	Stevens-johnson syndrome	1	4.27	4.26	2.09	0.05	Skin and subcutaneous tissue disorders	4.27 ( 0.6 - 30.38 )	4.26 ( 2.5 )	4.26 ( 0.83 )	2.09 ( 0.05 )
Bone marrow disorder	1	27.5	27.47	4.78	2.73	Blood and lymphatic system disorders	27.5 ( 3.87 - 195.59 )	27.47 ( 25.48 )	4.78 ( 2.73 )	Ulcer	1	7.15	7.14	2.84	0.79	General disorders and administration site conditions	7.15 ( 1.01 - 50.89 )	7.14 ( 5.28 )	7.14 ( 1.38 )	2.84 ( 0.79 )
Disability	1	4.29	4.29	2.1	0.06	Social circumstances	4.29 ( 0.6 - 30.53 )	4.29 ( 2.52 )	2.1 ( 0.06 )	Toxic epidermal necrolysis	1	6.3	6.29	2.65	0.61	Skin and subcutaneous tissue disorders	6.3 ( 0.89 - 44.82 )	6.29 ( 4.45 )	6.29 ( 1.22 )	2.65 ( 0.61 )
Osteomyelitis	1	4.27	4.27	2.09	0.05	Infections and infestations	4.27 ( 0.6 - 30.38 )	4.27 ( 2.5 )	2.09 ( 0.05 )	Kayser-fleischer ring	1	32941.6	32882.6	14.01	11.37	Eye disorders	32941.58 ( 2057.79 - 527336.11 )	32882.55 ( 16440.28 )	16441.77 ( 1615.22 )	14.01 ( 11.37 )
Road traffic accident	1	1.83	1.83	0.87	-1.17	Injury, poisoning and procedural complications	1.83 ( 0.26 - 12.98 )	1.83 ( 0.37 )	0.87 ( -1.17 )	Photophobia	1	6.97	6.96	2.8	0.75	Eye disorders	6.97 ( 0.98 - 49.56 )	6.96 ( 5.1 )	6.96 ( 1.35 )	2.8 ( 0.75 )
Blister	1	1.2	1.2	0.27	-1.77	Skin and subcutaneous tissue disorders	1.2 ( 0.17 - 8.56 )	1.2 ( 0.03 )	0.27 ( -1.77 )	Disease progression	1	0.77	0.77	-0.37	-2.41	General disorders and administration site conditions	0.77 ( 0.11 - 5.5 )	0.77 ( 0.07 )	0.77 ( 0.15 )	-0.37 ( -2.41 )
Documented hypersensitivity to administered product	1	92.14	92.03	6.52	4.47	Injury, poisoning and procedural complications	92.14 ( 12.93 - 656.47 )	92.03 ( 89.82 )	6.52 ( 4.47 )	Fear of death	1	54.72	54.62	5.77	3.72	Psychiatric disorders	54.72 ( 7.68 - 389.78 )	54.62 ( 52.55 )	54.53 ( 10.55 )	5.77 ( 3.72 )
Febrile neutropenia	1	1.57	1.57	0.65	-1.39	Blood and lymphatic system disorders	1.57 ( 0.22 - 11.15 )	1.57 ( 0.21 )	0.65 ( -1.39 )	Pseudoxanthoma elasticum	1	8235.39	8220.64	12.68	10.32	Congenital, familial and genetic disorders	8235.39 ( 918.99 - 73800.16 )	8220.64 ( 6574.91 )	6576.71 ( 1049.84 )	12.68 ( 10.32 )
Product availability issue	1	4.32	4.32	2.11	0.07	Product issues	4.32 ( 0.61 - 30.74 )	4.32 ( 2.55 )	2.11 ( 0.07 )	Epidermolysis	1	179.03	178.71	7.47	5.42	Skin and subcutaneous tissue disorders	179.03 ( 25.04 - 1280 )	178.71 ( 175.76 )	177.75 ( 34.28 )	7.47 ( 5.42 )
Therapy cessation	1	1.42	1.42	0.51	-1.53	Surgical and medical procedures	1.42 ( 0.2 - 10.12 )	1.42 ( 0.13 )	0.51 ( -1.53 )	Induration	1	60.22	60.11	5.91	3.86	General disorders and administration site conditions	60.22 ( 8.45 - 429.04 )	60.11 ( 58.03 )	60.01 ( 11.61 )	5.91 ( 3.86 )
Type 2 diabetes mellitus	1	2.08	2.08	1.05	-0.99	Metabolism and nutrition disorders	2.08 ( 0.29 - 14.78 )	2.08 ( 0.56 )	1.05 ( -0.99 )	Purpura	1	8.92	8.9	3.15	1.11	Skin and subcutaneous tissue disorders	8.92 ( 1.25 - 63.44 )	8.9 ( 7.02 )	8.9 ( 1.72 )	3.15 ( 1.11 )
Dysgeusia	1	0.87	0.87	-0.21	-2.25	Nervous system disorders	0.87 ( 0.12 - 6.16 )	0.87 ( 0.02 )	-0.21 ( -2.25 )	Neuropathic arthropathy	1	100.74	100.56	6.65	4.6	Musculoskeletal and connective tissue disorders	100.74 ( 14.12 - 718.57 )	100.56 ( 98.27 )	100.25 ( 19.37 )	6.65 ( 4.6 )
Drug ineffective for unapproved indication	1	1.5	1.5	0.58	-1.46	General disorders and administration site conditions	1.5 ( 0.21 - 10.64 )	1.5 ( 0.16 )	0.58 ( -1.46 )	Abnormal palmar/plantar creases	1	370.13	369.47	8.51	6.45	Congenital, familial and genetic disorders	370.13 ( 51.48 - 2661.32 )	369.47 ( 363.39 )	365.37 ( 70.12 )	8.51 ( 6.45 )
Skin discolouration	1	1.4	1.4	0.48	-1.56	Skin and subcutaneous tissue disorders	1.4 ( 0.2 - 9.92 )	1.4 ( 0.11 )	0.48 ( -1.56 )	Anomaly of external ear congenital	1	235.3	234.88	7.87	5.81	Congenital, familial and genetic disorders	235.3 ( 32.85 - 1685.1 )	234.88 ( 231.23 )	233.22 ( 44.91 )	7.87 ( 5.81 )
Skin exfoliation	1	0.82	0.82	-0.28	-2.32	Skin and subcutaneous tissue disorders	0.82 ( 0.12 - 5.84 )	0.82 ( 0.04 )	-0.28 ( -2.32 )	Atelectasis	1	8.38	8.37	3.06	1.02	Respiratory, thoracic and mediastinal disorders	8.38 ( 1.18 - 59.61 )	8.37 ( 6.49 )	8.37 ( 1.62 )	3.06 ( 1.02 )
Discomfort	1	1.13	1.13	0.18	-1.87	General disorders and administration site conditions	1.13 ( 0.16 - 8.04 )	1.13 ( 0.02 )	0.18 ( -1.87 )	Brain stem auditory evoked response abnormal	1	1432.24	1429.68	10.42	8.3	Investigations	1432.24 ( 193.08 - 10624.02 )	1429.68 ( 1368.19 )	1370.15 ( 256.2 )	10.42 ( 8.3 )
Rectal haemorrhage	1	1.88	1.88	0.91	-1.13	Gastrointestinal disorders	1.88 ( 0.26 - 13.35 )	1.88 ( 0.41 )	0.91 ( -1.13 )	Bronchopulmonary dysplasia	1	138.99	138.74	7.11	5.06	Respiratory, thoracic and mediastinal disorders	138.99 ( 19.46 - 992.58 )	138.74 ( 136.18 )	138.17 ( 26.67 )	7.11 ( 5.06 )
Epilepsy	1	2.77	2.77	1.47	-0.57	Nervous system disorders	2.77 ( 0.39 - 19.68 )	2.77 ( 1.13 )	1.47 ( -0.57 )	Camptodactyly congenital	1	1098.05	1096.08	10.05	7.94	Congenital, familial and genetic disorders	1098.05 ( 149.48 - 8066.06 )	1096.08 ( 1058.79 )	1060.76 ( 199.97 )	10.05 ( 7.94 )
Inability to afford medication	1	8.46	8.45	3.08	1.04	Social circumstances	8.46 ( 1.19 - 60.16 )	8.45 ( 6.57 )	3.08 ( 1.04 )	Congenital anomaly	1	15.03	15.01	3.91	1.86	Congenital, familial and genetic disorders	15.03 ( 2.11 - 106.96 )	15.01 ( 13.07 )	15 ( 2.9 )	3.91 ( 1.86 )
Oesophageal variceal ligation	1	1696.17	1694.1	10.66	8.54	Surgical and medical procedures	1696.17 ( 228.36 - 12598.7 )	1694.1 ( 1618.54 )	10.66 ( 8.54 )	Congenital cutis laxa	1	2745.13	2740.21	11.3	9.12	Congenital, familial and genetic disorders	2745.13 ( 356.33 - 21148.12 )	2740.21 ( 2527.58 )	2529.5 ( 458.24 )	11.3 ( 9.12 )
Liver transplant	1	27.74	27.71	4.79	2.75	Surgical and medical procedures	27.74 ( 3.9 - 197.34 )	27.71 ( 25.73 )	4.79 ( 2.75 )	Congenital deformity of clavicle	1	10980.5	10960.9	13.01	10.59	Congenital, familial and genetic disorders	10980.53 ( 1140.41 - 105726.92 )	10960.85 ( 8219.14 )	8220.89 ( 1235.77 )	13.01 ( 10.59 )
Aspergillus infection	1	20.25	20.22	4.34	2.29	Infections and infestations	20.25 ( 2.85 - 143.98 )	20.22 ( 18.26 )	4.34 ( 2.29 )	Cryptorchism	1	38.48	38.41	5.26	3.22	Congenital, familial and genetic disorders	38.48 ( 5.4 - 273.99 )	38.41 ( 36.4 )	38.37 ( 7.43 )	5.26 ( 3.22 )
Internal haemorrhage	1	7.91	7.9	2.98	0.94	Vascular disorders	7.91 ( 1.11 - 56.21 )	7.9 ( 6.02 )	2.98 ( 0.94 )	Deformity thorax	1	422.33	421.57	8.7	6.63	Musculoskeletal and connective tissue disorders	422.33 ( 58.65 - 3041.33 )	421.57 ( 414.26 )	416.25 ( 79.79 )	8.7 ( 6.63 )
Lymphoid tissue hyperplasia	1	234.69	234.4	7.86	5.81	Blood and lymphatic system disorders	234.69 ( 32.82 - 1678.42 )	234.4 ( 230.96 )	7.86 ( 5.81 )	Gastrooesophageal reflux disease	1	1.67	1.67	0.74	-1.31	Gastrointestinal disorders	1.67 ( 0.23 - 11.86 )	1.67 ( 0.27 )	1.67 ( 0.32 )	0.74 ( -1.31 )
Constipation	1	0.35	0.35	-1.52	-3.56	Gastrointestinal disorders	0.35 ( 0.05 - 2.48 )	0.35 ( 1.22 )	-1.52 ( -3.56 )	Humerus fracture	1	32.74	32.69	5.03	2.98	Injury, poisoning and procedural complications	32.74 ( 4.6 - 233.09 )	32.69 ( 30.69 )	32.65 ( 6.32 )	5.03 ( 2.98 )
Blood glucose increased	1	0.39	0.39	-1.35	-3.4	Investigations	0.39 ( 0.05 - 2.78 )	0.39 ( 0.95 )	-1.35 ( -3.4 )	Hypoventilation	1	26.76	26.71	4.74	2.69	Respiratory, thoracic and mediastinal disorders	26.76 ( 3.76 - 190.45 )	26.71 ( 24.73 )	26.69 ( 5.17 )	4.74 ( 2.69 )
Bone pain	1	1.01	1.01	0.02	-2.02	Musculoskeletal and connective tissue disorders	1.01 ( 0.14 - 7.2 )	1.01 ( 0 )	0.02 ( -2.02 )	Hypoventilation neonatal	1	1062.63	1060.73	10.01	7.9	Respiratory, thoracic and mediastinal disorders	1062.63 ( 144.81 - 7797.79 )	1060.73 ( 1025.64 )	1027.61 ( 193.89 )	10.01 ( 7.9 )
Product use in unapproved indication	1	0.39	0.39	-1.36	-3.4	Injury, poisoning and procedural complications	0.39 ( 0.05 - 2.77 )	0.39 ( 0.95 )	-1.36 ( -3.4 )	Oligohydramnios	1	163.08	162.78	7.34	5.29	Pregnancy, puerperium and perinatal conditions	163.08 ( 22.82 - 1165.39 )	162.78 ( 160 )	161.99 ( 31.25 )	7.34 ( 5.29 )
Nasopharyngitis	1	0.34	0.34	-1.54	-3.58	Infections and infestations	0.34 ( 0.05 - 2.44 )	0.34 ( 1.26 )	-1.54 ( -3.58 )	Single umbilical artery	1	288.96	288.44	8.16	6.1	Congenital, familial and genetic disorders	288.96 ( 40.28 - 2072.72 )	288.44 ( 283.96 )	285.94 ( 54.99 )	8.16 ( 6.1 )
Nerve compression	1	6.95	6.94	2.79	0.75	Nervous system disorders	6.95 ( 0.98 - 49.38 )	6.94 ( 5.08 )	2.79 ( 0.75 )	Small for dates baby	1	22.44	22.4	4.48	2.44	Pregnancy, puerperium and perinatal conditions	22.44 ( 3.15 - 159.68 )	22.4 ( 20.43 )	22.38 ( 4.33 )	4.48 ( 2.44 )
Swelling	1	0.66	0.66	-0.6	-2.64	General disorders and administration site conditions	0.66 ( 0.09 - 4.7 )	0.66 ( 0.17 )	-0.6 ( -2.64 )	Subdural hygroma	1	225.63	225.22	7.81	5.75	Nervous system disorders	225.63 ( 31.51 - 1615.39 )	225.22 ( 221.71 )	223.7 ( 43.09 )	7.81 ( 5.75 )
Clostridium difficile colitis	1	7.68	7.67	2.94	0.9	Infections and infestations	7.68 ( 1.08 - 54.58 )	7.67 ( 5.8 )	2.94 ( 0.9 )	Talipes	1	28.35	28.3	4.82	2.78	Congenital, familial and genetic disorders	28.35 ( 3.98 - 201.77 )	28.3 ( 26.31 )	28.27 ( 5.47 )	4.82 ( 2.78 )
Pathogen resistance	1	16.11	16.09	4.01	1.96	Infections and infestations	16.11 ( 2.27 - 114.56 )	16.09 ( 14.15 )	4.01 ( 1.96 )	Umbilical cord vascular disorder	1	1647.08	1644.13	10.61	8.48	Pregnancy, puerperium and perinatal conditions	1647.08 ( 220.66 - 12294.12 )	1644.13 ( 1563.93 )	1565.88 ( 291.28 )	10.61 ( 8.48 )
Alveolar bone resorption	1	1066.16	1064.87	10.02	7.92	Gastrointestinal disorders	1066.16 ( 145.89 - 7791.63 )	1064.87 ( 1033.34 )	10.02 ( 7.92 )	Pulmonary malformation	1	313.73	313.17	8.28	6.21	Congenital, familial and genetic disorders	313.73 ( 43.71 - 2252.03 )	313.17 ( 308.24 )	310.22 ( 59.62 )	8.28 ( 6.21 )
Gingival hypertrophy	1	72.88	72.79	6.18	4.14	Gastrointestinal disorders	72.88 ( 10.23 - 519.02 )	72.79 ( 70.67 )	6.18 ( 4.14 )	Polydactyly	1	71.15	71.02	6.15	4.1	Congenital, familial and genetic disorders	71.15 ( 9.98 - 507.05 )	71.02 ( 68.89 )	70.87 ( 13.7 )	6.15 ( 4.1 )
Osteitis	1	25.04	25.01	4.64	2.6	Musculoskeletal and connective tissue disorders	25.04 ( 3.52 - 178.12 )	25.01 ( 23.04 )	4.64 ( 2.6 )	Syndactyly	1	104.24	104.06	6.7	4.65	Congenital, familial and genetic disorders	104.24 ( 14.61 - 743.66 )	104.06 ( 101.75 )	103.73 ( 20.04 )	6.7 ( 4.65 )
Cytomegalovirus infection	1	6.75	6.74	2.75	0.71	Infections and infestations	6.75 ( 0.95 - 47.99 )	6.74 ( 4.89 )	2.75 ( 0.71 )	Hydrocephalus	1	15.58	15.55	3.96	1.91	Nervous system disorders	15.58 ( 2.19 - 110.86 )	15.55 ( 13.61 )	15.55 ( 3.01 )	3.96 ( 1.91 )
Hypotension	1	0.41	0.41	-1.28	-3.33	Vascular disorders	0.41 ( 0.06 - 2.91 )	0.41 ( 0.85 )	-1.28 ( -3.33 )	Asthma	1	1.34	1.34	0.42	-1.63	Respiratory, thoracic and mediastinal disorders	1.34 ( 0.19 - 9.51 )	1.34 ( 0.08 )	1.34 ( 0.26 )	0.42 ( -1.63 )
Neutropenic sepsis	1	13.79	13.78	3.78	1.74	Infections and infestations	13.79 ( 1.94 - 98.08 )	13.78 ( 11.85 )	3.78 ( 1.74 )	Bronchiolitis	1	22.38	22.34	4.48	2.44	Infections and infestations	22.38 ( 3.14 - 159.25 )	22.34 ( 20.37 )	22.32 ( 4.32 )	4.48 ( 2.44 )
Product use issue	1	0.41	0.41	-1.28	-3.32	Injury, poisoning and procedural complications	0.41 ( 0.06 - 2.92 )	0.41 ( 0.84 )	-1.28 ( -3.32 )	Emphysema	1	7.82	7.81	2.96	0.92	Respiratory, thoracic and mediastinal disorders	7.82 ( 1.1 - 55.62 )	7.81 ( 5.93 )	7.81 ( 1.51 )	2.96 ( 0.92 )
Treatment noncompliance	1	1.67	1.66	0.74	-1.31	General disorders and administration site conditions	1.67 ( 0.23 - 11.84 )	1.66 ( 0.27 )	0.74 ( -1.31 )	Cholestasis	1	4.36	4.35	2.12	0.08	Hepatobiliary disorders	4.36 ( 0.61 - 31 )	4.35 ( 2.58 )	4.35 ( 0.84 )	2.12 ( 0.08 )
Drug-induced liver injury	1	3.17	3.17	1.66	-0.38	Hepatobiliary disorders	3.17 ( 0.45 - 22.52 )	3.17 ( 1.48 )	1.66 ( -0.38 )	Epilepsy	1	2.99	2.99	1.58	-0.47	Nervous system disorders	2.99 ( 0.42 - 21.27 )	2.99 ( 1.32 )	2.99 ( 0.58 )	1.58 ( -0.47 )
Maternal exposure during pregnancy	1	0.56	0.56	-0.83	-2.87	Injury, poisoning and procedural complications	0.56 ( 0.08 - 3.99 )	0.56 ( 0.34 )	-0.83 ( -2.87 )	Hepatic necrosis	1	25.9	25.85	4.69	2.65	Hepatobiliary disorders	25.9 ( 3.64 - 184.31 )	25.85 ( 23.87 )	25.83 ( 5 )	4.69 ( 2.65 )
Memory impairment	1	0.46	0.46	-1.13	-3.17	Nervous system disorders	0.46 ( 0.06 - 3.25 )	0.46 ( 0.65 )	-1.13 ( -3.17 )	Hepatomegaly	1	8.88	8.87	3.15	1.1	Hepatobiliary disorders	8.88 ( 1.25 - 63.18 )	8.87 ( 6.98 )	8.87 ( 1.72 )	3.15 ( 1.1 )
Investigation abnormal	1	58.67	58.6	5.87	3.82	Investigations	58.67 ( 8.24 - 417.67 )	58.6 ( 56.53 )	5.87 ( 3.82 )	Nervous system disorder	1	3.3	3.3	1.72	-0.32	Nervous system disorders	3.3 ( 0.46 - 23.48 )	3.3 ( 1.6 )	3.3 ( 0.64 )	1.72 ( -0.32 )
Systemic lupus erythematosus	1	1.62	1.62	0.7	-1.35	Musculoskeletal and connective tissue disorders	1.62 ( 0.23 - 11.53 )	1.62 ( 0.24 )	0.7 ( -1.35 )	Neurotoxicity	1	5.42	5.42	2.44	0.39	Nervous system disorders	5.42 ( 0.76 - 38.58 )	5.42 ( 3.6 )	5.41 ( 1.05 )	2.44 ( 0.39 )
Haemorrhage	1	0.91	0.91	-0.14	-2.19	Vascular disorders	0.91 ( 0.13 - 6.44 )	0.91 ( 0.01 )	-0.14 ( -2.19 )	Pulmonary oedema	1	1.87	1.87	0.9	-1.14	Respiratory, thoracic and mediastinal disorders	1.87 ( 0.26 - 13.33 )	1.87 ( 0.41 )	1.87 ( 0.36 )	0.9 ( -1.14 )
Leukopenia	1	1.67	1.67	0.74	-1.3	Blood and lymphatic system disorders	1.67 ( 0.24 - 11.9 )	1.67 ( 0.27 )	0.74 ( -1.3 )	Respiratory distress	1	2.95	2.95	1.56	-0.49	Respiratory, thoracic and mediastinal disorders	2.95 ( 0.41 - 20.97 )	2.95 ( 1.29 )	2.94 ( 0.57 )	1.56 ( -0.49 )
Microscopic polyangiitis	1	308.39	308.02	8.26	6.2	Vascular disorders	308.39 ( 43.04 - 2209.79 )	308.02 ( 303.51 )	8.26 ( 6.2 )	Sudden death	1	6.12	6.11	2.61	0.57	General disorders and administration site conditions	6.12 ( 0.86 - 43.54 )	6.11 ( 4.28 )	6.11 ( 1.18 )	2.61 ( 0.57 )
Thermal burn	1	9.13	9.12	3.19	1.14	Injury, poisoning and procedural complications	9.13 ( 1.28 - 64.89 )	9.12 ( 7.23 )	3.19 ( 1.14 )	Blood ph increased	1	128.68	128.45	7	4.95	Investigations	128.68 ( 18.02 - 918.63 )	128.45 ( 125.96 )	127.95 ( 24.7 )	7 ( 4.95 )
Breast enlargement	1	19.69	19.67	4.3	2.25	Reproductive system and breast disorders	19.69 ( 2.77 - 140.03 )	19.67 ( 17.71 )	4.3 ( 2.25 )	Cachexia	1	13.91	13.89	3.8	1.75	Metabolism and nutrition disorders	13.91 ( 1.95 - 98.96 )	13.89 ( 11.95 )	13.88 ( 2.69 )	3.8 ( 1.75 )
Hepatic steatosis	1	4.02	4.02	2.01	-0.04	Hepatobiliary disorders	4.02 ( 0.57 - 28.6 )	4.02 ( 2.27 )	2.01 ( -0.04 )	Cardiopulmonary failure	1	18.22	18.19	4.18	2.14	Cardiac disorders	18.22 ( 2.56 - 129.63 )	18.19 ( 16.23 )	18.18 ( 3.52 )	4.18 ( 2.14 )
C-reactive protein abnormal	1	9.76	9.75	3.28	1.24	Investigations	9.76 ( 1.37 - 69.37 )	9.75 ( 7.85 )	3.28 ( 1.24 )	Lung adenocarcinoma	1	27.31	27.27	4.77	2.72	Neoplasms benign, malignant and unspecified (incl cysts and polyps)	27.31 ( 3.84 - 194.4 )	27.27 ( 25.28 )	27.24 ( 5.27 )	4.77 ( 2.72 )
Elbow deformity	1	150.47	150.28	7.23	5.17	Musculoskeletal and connective tissue disorders	150.47 ( 21.09 - 1073.71 )	150.28 ( 147.7 )	7.23 ( 5.17 )	Metastases to adrenals	1	73.86	73.73	6.2	4.15	Neoplasms benign, malignant and unspecified (incl cysts and polyps)	73.86 ( 10.36 - 526.42 )	73.73 ( 71.58 )	73.56 ( 14.22 )	6.2 ( 4.15 )
Jaw fracture	1	32.88	32.84	5.04	2.99	Injury, poisoning and procedural complications	32.88 ( 4.62 - 233.88 )	32.84 ( 30.84 )	5.04 ( 2.99 )	Metastases to heart	1	261.44	260.97	8.02	5.96	Neoplasms benign, malignant and unspecified (incl cysts and polyps)	261.44 ( 36.48 - 1873.79 )	260.97 ( 256.94 )	258.93 ( 49.83 )	8.02 ( 5.96 )
Musculoskeletal pain	1	1.14	1.14	0.19	-1.86	Musculoskeletal and connective tissue disorders	1.14 ( 0.16 - 8.1 )	1.14 ( 0.02 )	0.19 ( -1.86 )	Metastases to lymph nodes	1	14.52	14.5	3.86	1.81	Neoplasms benign, malignant and unspecified (incl cysts and polyps)	14.52 ( 2.04 - 103.33 )	14.5 ( 12.56 )	14.49 ( 2.81 )	3.86 ( 1.81 )
Neck pain	1	1.1	1.1	0.14	-1.9	Musculoskeletal and connective tissue disorders	1.1 ( 0.15 - 7.82 )	1.1 ( 0.01 )	0.14 ( -1.9 )	Metastases to trachea	1	4705.94	4697.51	12.01	9.75	Neoplasms benign, malignant and unspecified (incl cysts and polyps)	4705.94 ( 578.02 - 38313.36 )	4697.51 ( 4108.57 )	4110.44 ( 711 )	12.01 ( 9.75 )
Overlap syndrome	1	168.09	167.88	7.38	5.33	Immune system disorders	168.09 ( 23.54 - 1200.02 )	167.88 ( 165.15 )	7.38 ( 5.33 )	Pulmonary fibrosis	1	4.88	4.88	2.29	0.24	Respiratory, thoracic and mediastinal disorders	4.88 ( 0.69 - 34.74 )	4.88 ( 3.08 )	4.88 ( 0.94 )	2.29 ( 0.24 )
Pain in jaw	1	1.96	1.96	0.97	-1.08	Musculoskeletal and connective tissue disorders	1.96 ( 0.28 - 13.91 )	1.96 ( 0.47 )	0.97 ( -1.08 )	Respiratory rate increased	1	10.11	10.09	3.33	1.29	Investigations	10.11 ( 1.42 - 71.92 )	10.09 ( 8.19 )	10.09 ( 1.95 )	3.33 ( 1.29 )
Red blood cell sedimentation rate abnormal	1	22.13	22.11	4.47	2.42	Investigations	22.13 ( 3.11 - 157.4 )	22.11 ( 20.14 )	4.47 ( 2.42 )	Tumour invasion	1	158.37	158.09	7.3	5.24	Neoplasms benign, malignant and unspecified (incl cysts and polyps)	158.37 ( 22.16 - 1131.62 )	158.09 ( 155.35 )	157.34 ( 30.36 )	7.3 ( 5.24 )
Sle arthritis	1	192.35	192.11	7.58	5.53	Musculoskeletal and connective tissue disorders	192.35 ( 26.93 - 1374.09 )	192.11 ( 189.15 )	7.58 ( 5.53 )	Leukodystrophy	1	968.87	967.13	9.88	7.78	Congenital, familial and genetic disorders	968.87 ( 132.39 - 7090.26 )	967.13 ( 937.56 )	939.53 ( 177.68 )	9.88 ( 7.78 )
Toxicity to various agents	1	0.59	0.59	-0.76	-2.8	Injury, poisoning and procedural complications	0.59 ( 0.08 - 4.2 )	0.59 ( 0.28 )	-0.76 ( -2.8 )	Mitochondrial encephalomyopathy	1	1830.09	1826.81	10.76	8.61	Congenital, familial and genetic disorders	1830.09 ( 243.89 - 13732.75 )	1826.81 ( 1728.77 )	1730.71 ( 320.51 )	10.76 ( 8.61 )
Glaucoma	1	3.45	3.45	1.79	-0.26	Eye disorders	3.45 ( 0.49 - 24.55 )	3.45 ( 1.74 )	1.79 ( -0.26 )	Pyramidal tract syndrome	1	202.09	201.73	7.65	5.59	Nervous system disorders	202.09 ( 28.25 - 1445.9 )	201.73 ( 198.52 )	200.51 ( 38.64 )	7.65 ( 5.59 )
Tubulointerstitial nephritis	1	5.75	5.75	2.52	0.48	Renal and urinary disorders	5.75 ( 0.81 - 40.9 )	5.75 ( 3.92 )	2.52 ( 0.48 )	Bedridden	1	9.47	9.46	3.24	1.2	Social circumstances	9.47 ( 1.33 - 67.38 )	9.46 ( 7.56 )	9.45 ( 1.83 )	3.24 ( 1.2 )
Pulmonary renal syndrome	1	226.16	225.88	7.81	5.76	Renal and urinary disorders	226.16 ( 31.63 - 1617.03 )	225.88 ( 222.54 )	7.81 ( 5.76 )	Drug resistance	1	3.57	3.56	1.83	-0.21	General disorders and administration site conditions	3.57 ( 0.5 - 25.37 )	3.56 ( 1.84 )	3.56 ( 0.69 )	1.83 ( -0.21 )
Bone density decreased	1	3.07	3.07	1.62	-0.42	Investigations	3.07 ( 0.43 - 21.84 )	3.07 ( 1.4 )	1.62 ( -0.42 )	Muscle rigidity	1	6.86	6.85	2.78	0.73	Musculoskeletal and connective tissue disorders	6.86 ( 0.96 - 48.81 )	6.85 ( 5 )	6.85 ( 1.33 )	2.78 ( 0.73 )
Hyperhidrosis	1	0.56	0.56	-0.83	-2.87	Skin and subcutaneous tissue disorders	0.56 ( 0.08 - 4 )	0.56 ( 0.34 )	-0.83 ( -2.87 )	Therapy non-responder	1	2.54	2.54	1.34	-0.7	General disorders and administration site conditions	2.54 ( 0.36 - 18.08 )	2.54 ( 0.93 )	2.54 ( 0.49 )	1.34 ( -0.7 )
Glomerulonephritis membranous	1	115.53	115.39	6.85	4.8	Renal and urinary disorders	115.53 ( 16.2 - 823.64 )	115.39 ( 113.05 )	6.85 ( 4.8 )	Unresponsive to stimuli	1	3.25	3.25	1.7	-0.35	Nervous system disorders	3.25 ( 0.46 - 23.12 )	3.25 ( 1.55 )	3.25 ( 0.63 )	1.7 ( -0.35 )
Back pain	1	0.28	0.28	-1.85	-3.89	Musculoskeletal and connective tissue disorders	0.28 ( 0.04 - 1.97 )	0.28 ( 1.89 )	-1.85 ( -3.89 )	Liver function test abnormal	1	3.23	3.23	1.69	-0.35	Investigations	3.23 ( 0.45 - 22.98 )	3.23 ( 1.54 )	3.23 ( 0.62 )	1.69 ( -0.35 )
Pruritus	1	0.19	0.19	-2.41	-4.45	Skin and subcutaneous tissue disorders	0.19 ( 0.03 - 1.33 )	0.19 ( 3.53 )	-2.41 ( -4.45 )	Glomerulonephritis membranoproliferative	1	143.22	142.97	7.15	5.1	Renal and urinary disorders	143.22 ( 20.05 - 1022.91 )	142.97 ( 140.37 )	142.35 ( 27.48 )	7.15 ( 5.1 )
Symptom recurrence	1	15.44	15.42	3.95	1.9	General disorders and administration site conditions	15.44 ( 2.17 - 109.77 )	15.42 ( 13.48 )	3.95 ( 1.9 )	Upper gastrointestinal haemorrhage	1	3.92	3.92	1.97	-0.07	Gastrointestinal disorders	3.92 ( 0.55 - 27.9 )	3.92 ( 2.17 )	3.92 ( 0.76 )	1.97 ( -0.07 )
Adverse reaction	1	5.42	5.42	2.44	0.39	General disorders and administration site conditions	5.42 ( 0.76 - 38.54 )	5.42 ( 3.6 )	2.44 ( 0.39 )	Hypothyroidism	1	4.14	4.13	2.05	0	Endocrine disorders	4.14 ( 0.58 - 29.41 )	4.13 ( 2.37 )	4.13 ( 0.8 )	2.05 ( 0 )
Pseudoxanthoma elasticum-like syndrome	1	7463.16	7454.06	12.6	10.29	Musculoskeletal and connective tissue disorders	7463.16 ( 870.94 - 63952.65 )	7454.06 ( 6210.05 )	12.6 ( 10.29 )	Premature baby	1	4.04	4.04	2.01	-0.03	Pregnancy, puerperium and perinatal conditions	4.04 ( 0.57 - 28.76 )	4.04 ( 2.29 )	4.04 ( 0.78 )	2.01 ( -0.03 )
Urine odour abnormal	1	10.12	10.11	3.34	1.29	Renal and urinary disorders	10.12 ( 1.42 - 71.97 )	10.11 ( 8.21 )	3.34 ( 1.29 )	Hypothyroidic goitre	1	10980.5	10960.9	13.01	10.59	Endocrine disorders	10980.53 ( 1140.41 - 105726.92 )	10960.85 ( 8219.14 )	8220.89 ( 1235.77 )	13.01 ( 10.59 )
Muscular weakness	1	0.6	0.6	-0.73	-2.77	Musculoskeletal and connective tissue disorders	0.6 ( 0.08 - 4.29 )	0.6 ( 0.26 )	-0.73 ( -2.77 )	Hypogammaglobulinaemia	1	16.21	16.18	4.02	1.97	Immune system disorders	16.21 ( 2.28 - 115.34 )	16.18 ( 14.24 )	16.17 ( 3.13 )	4.02 ( 1.97 )
Mental impairment	1	2.97	2.97	1.57	-0.47	Nervous system disorders	2.97 ( 0.42 - 21.13 )	2.97 ( 1.31 )	1.57 ( -0.47 )	Abdominal adhesions	1	34.46	34.4	5.1	3.06	Gastrointestinal disorders	34.46 ( 4.84 - 245.3 )	34.4 ( 32.39 )	34.36 ( 6.65 )	5.1 ( 3.06 )
Feeding disorder	1	3.75	3.74	1.9	-0.14	Metabolism and nutrition disorders	3.75 ( 0.53 - 26.63 )	3.74 ( 2.01 )	1.9 ( -0.14 )	Aortic aneurysm	1	9.84	9.83	3.3	1.25	Vascular disorders	9.84 ( 1.38 - 70.02 )	9.83 ( 7.93 )	9.82 ( 1.9 )	3.3 ( 1.25 )
Blood pressure increased	1	0.46	0.46	-1.11	-3.15	Investigations	0.46 ( 0.07 - 3.29 )	0.46 ( 0.62 )	-1.11 ( -3.15 )	Blood pressure diastolic increased	1	25.65	25.61	4.68	2.63	Investigations	25.65 ( 3.6 - 182.58 )	25.61 ( 23.63 )	25.59 ( 4.95 )	4.68 ( 2.63 )
Dysstasia	1	2.19	2.19	1.13	-0.91	Nervous system disorders	2.19 ( 0.31 - 15.58 )	2.19 ( 0.65 )	1.13 ( -0.91 )	Culture tissue specimen positive	1	3660.17	3653.62	11.68	9.46	Investigations	3660.17 ( 462.93 - 28939.3 )	3653.62 ( 3286.46 )	3288.35 ( 582.91 )	11.68 ( 9.46 )
Visual impairment	1	0.55	0.55	-0.87	-2.91	Eye disorders	0.55 ( 0.08 - 3.89 )	0.55 ( 0.38 )	-0.87 ( -2.91 )	Duodenitis	1	22.81	22.77	4.51	2.46	Gastrointestinal disorders	22.81 ( 3.21 - 162.34 )	22.77 ( 20.8 )	22.76 ( 4.41 )	4.51 ( 2.46 )
Formication	1	8.59	8.58	3.1	1.06	Nervous system disorders	8.59 ( 1.21 - 61.06 )	8.58 ( 6.7 )	3.1 ( 1.06 )	Gastritis	1	4.39	4.38	2.13	0.09	Gastrointestinal disorders	4.39 ( 0.62 - 31.2 )	4.38 ( 2.61 )	4.38 ( 0.85 )	2.13 ( 0.09 )
Gastrointestinal pain	1	6.18	6.18	2.63	0.58	Gastrointestinal disorders	6.18 ( 0.87 - 43.96 )	6.18 ( 4.34 )	2.63 ( 0.58 )	Haematocrit decreased	1	3.98	3.98	1.99	-0.05	Investigations	3.98 ( 0.56 - 28.34 )	3.98 ( 2.23 )	3.98 ( 0.77 )	1.99 ( -0.05 )
Abdominal pain	1	0.29	0.29	-1.79	-3.83	Gastrointestinal disorders	0.29 ( 0.04 - 2.05 )	0.29 ( 1.75 )	-1.79 ( -3.83 )	Hyperhidrosis	1	0.75	0.75	-0.41	-2.46	Skin and subcutaneous tissue disorders	0.75 ( 0.11 - 5.33 )	0.75 ( 0.08 )	0.75 ( 0.15 )	-0.41 ( -2.46 )
Product substitution issue	1	1.29	1.29	0.37	-1.67	Product issues	1.29 ( 0.18 - 9.19 )	1.29 ( 0.07 )	0.37 ( -1.67 )	Melaena	1	3.16	3.16	1.66	-0.39	Gastrointestinal disorders	3.16 ( 0.44 - 22.48 )	3.16 ( 1.47 )	3.16 ( 0.61 )	1.66 ( -0.39 )
Decreased appetite	1	0.33	0.33	-1.58	-3.62	Metabolism and nutrition disorders	0.33 ( 0.05 - 2.37 )	0.33 ( 1.33 )	-1.58 ( -3.62 )	Oesophageal ulcer	1	23.28	23.24	4.54	2.49	Gastrointestinal disorders	23.28 ( 3.27 - 165.67 )	23.24 ( 21.27 )	23.22 ( 4.5 )	4.54 ( 2.49 )
Drug reaction with eosinophilia and systemic symptoms	1	3.66	3.66	1.87	-0.17	Skin and subcutaneous tissue disorders	3.66 ( 0.52 - 26.03 )	3.66 ( 1.93 )	1.87 ( -0.17 )	Palpitations	1	1.35	1.35	0.44	-1.61	Cardiac disorders	1.35 ( 0.19 - 9.63 )	1.35 ( 0.09 )	1.35 ( 0.26 )	0.44 ( -1.61 )
Type iv hypersensitivity reaction	1	28.14	28.11	4.81	2.77	Immune system disorders	28.14 ( 3.96 - 200.16 )	28.11 ( 26.12 )	4.81 ( 2.77 )	Salmonellosis	1	57.79	57.69	5.85	3.8	Infections and infestations	57.79 ( 8.11 - 411.7 )	57.69 ( 55.61 )	57.59 ( 11.14 )	5.85 ( 3.8 )
Hepatic encephalopathy	1	11.37	11.35	3.5	1.46	Nervous system disorders	11.37 ( 1.6 - 80.81 )	11.35 ( 9.44 )	3.5 ( 1.46 )	Syncope	1	0.96	0.96	-0.05	-2.1	Nervous system disorders	0.96 ( 0.14 - 6.86 )	0.96 ( 0 )	0.96 ( 0.19 )	-0.05 ( -2.1 )
Intentional underdose	1	9.58	9.57	3.26	1.21	Injury, poisoning and procedural complications	9.58 ( 1.35 - 68.1 )	9.57 ( 7.67 )	3.26 ( 1.21 )	Angiotensin converting enzyme increased	1	549.02	548.04	9.07	7	Investigations	549.02 ( 75.95 - 3968.54 )	548.04 ( 537.09 )	539.07 ( 103.01 )	9.07 ( 7 )
Therapy change	1	8.37	8.36	3.06	1.02	Surgical and medical procedures	8.37 ( 1.18 - 59.51 )	8.36 ( 6.48 )	3.06 ( 1.02 )	Bundle branch block	1	75.38	75.25	6.23	4.18	Cardiac disorders	75.38 ( 10.58 - 537.29 )	75.25 ( 73.09 )	75.08 ( 14.51 )	6.23 ( 4.18 )
Haemoptysis	1	3.44	3.43	1.78	-0.26	Respiratory, thoracic and mediastinal disorders	3.44 ( 0.48 - 24.44 )	3.43 ( 1.73 )	1.78 ( -0.26 )	Cardiac murmur	1	11.19	11.17	3.48	1.44	Investigations	11.19 ( 1.57 - 79.59 )	11.17 ( 9.26 )	11.17 ( 2.16 )	3.48 ( 1.44 )
Biliary colic	1	21.91	21.89	4.45	2.41	Hepatobiliary disorders	21.91 ( 3.08 - 155.83 )	21.89 ( 19.92 )	4.45 ( 2.41 )	Granulomatous liver disease	1	101.05	100.87	6.65	4.6	Hepatobiliary disorders	101.05 ( 14.17 - 720.78 )	100.87 ( 98.58 )	100.56 ( 19.43 )	6.65 ( 4.6 )
Gallbladder polyp	1	100.04	99.92	6.64	4.59	Hepatobiliary disorders	100.04 ( 14.04 - 712.94 )	99.92 ( 97.67 )	6.64 ( 4.59 )	Mitral valve incompetence	1	7.62	7.61	2.93	0.88	Cardiac disorders	7.62 ( 1.07 - 54.22 )	7.61 ( 5.74 )	7.61 ( 1.47 )	2.93 ( 0.88 )
Ceruloplasmin abnormal	1	#NUM!	#NUM!	15.19	12.3	Investigations	Inf ( NaN - Inf )	Inf ( 37270.28 )	15.19 ( 12.3 )	Pericarditis	1	8.94	8.93	3.16	1.11	Cardiac disorders	8.94 ( 1.26 - 63.63 )	8.93 ( 7.04 )	8.93 ( 1.73 )	3.16 ( 1.11 )
Respiratory tract oedema	1	109.75	109.62	6.77	4.72	Respiratory, thoracic and mediastinal disorders	109.75 ( 15.4 - 782.34 )	109.62 ( 107.31 )	6.77 ( 4.72 )	Pulmonary hypertension	1	5.36	5.36	2.42	0.38	Respiratory, thoracic and mediastinal disorders	5.36 ( 0.75 - 38.16 )	5.36 ( 3.54 )	5.36 ( 1.04 )	2.42 ( 0.38 )
Blood albumin decreased	1	10.51	10.5	3.39	1.35	Investigations	10.51 ( 1.48 - 74.7 )	10.5 ( 8.59 )	3.39 ( 1.35 )	Qrs axis abnormal	1	93.58	93.42	6.54	4.49	Investigations	93.58 ( 13.12 - 667.39 )	93.42 ( 91.17 )	93.15 ( 18 )	6.54 ( 4.49 )
Pleuritic pain	1	24.17	24.14	4.59	2.55	Respiratory, thoracic and mediastinal disorders	24.17 ( 3.4 - 171.88 )	24.14 ( 22.17 )	4.59 ( 2.55 )	Right ventricular systolic pressure increased	1	316.74	316.18	8.29	6.23	Investigations	316.74 ( 44.12 - 2273.89 )	316.18 ( 311.19 )	313.18 ( 60.19 )	8.29 ( 6.23 )
Hyperlipidaemia	1	6.46	6.45	2.69	0.65	Metabolism and nutrition disorders	6.46 ( 0.91 - 45.91 )	6.45 ( 4.61 )	2.69 ( 0.65 )	Sarcoidosis	1	25.3	25.26	4.66	2.61	Immune system disorders	25.3 ( 3.55 - 180.06 )	25.26 ( 23.28 )	25.24 ( 4.89 )	4.66 ( 2.61 )
Haematuria	1	3.5	3.49	1.8	-0.24	Renal and urinary disorders	3.5 ( 0.49 - 24.86 )	3.49 ( 1.78 )	1.8 ( -0.24 )	Splenomegaly	1	6.91	6.9	2.79	0.74	Blood and lymphatic system disorders	6.91 ( 0.97 - 49.15 )	6.9 ( 5.04 )	6.9 ( 1.34 )	2.79 ( 0.74 )
Conjunctival hyperaemia	1	25.77	25.74	4.68	2.64	Eye disorders	25.77 ( 3.62 - 183.29 )	25.74 ( 23.76 )	4.68 ( 2.64 )	Thrombocytopenia	1	0.77	0.77	-0.38	-2.43	Blood and lymphatic system disorders	0.77 ( 0.11 - 5.46 )	0.77 ( 0.07 )	0.77 ( 0.15 )	-0.38 ( -2.43 )
Angioedema	1	2.03	2.03	1.02	-1.02	Skin and subcutaneous tissue disorders	2.03 ( 0.29 - 14.45 )	2.03 ( 0.52 )	1.02 ( -1.02 )	Tricuspid valve disease	1	218.15	217.77	7.76	5.7	Cardiac disorders	218.15 ( 30.48 - 1561.55 )	217.77 ( 214.35 )	216.34 ( 41.68 )	7.76 ( 5.7 )
Disease progression	1	0.82	0.82	-0.28	-2.32	General disorders and administration site conditions	0.82 ( 0.12 - 5.85 )	0.82 ( 0.04 )	-0.28 ( -2.32 )	Psychiatric symptom	1	13.12	13.1	3.71	1.67	Psychiatric disorders	13.12 ( 1.84 - 93.36 )	13.1 ( 11.17 )	13.1 ( 2.54 )	3.71 ( 1.67 )
Maternal exposure during breast feeding	1	15.28	15.26	3.93	1.89	Injury, poisoning and procedural complications	15.28 ( 2.15 - 108.65 )	15.26 ( 13.32 )	3.93 ( 1.89 )	Blood albumin decreased	1	10.14	10.12	3.34	1.29	Investigations	10.14 ( 1.42 - 72.12 )	10.12 ( 8.22 )	10.12 ( 1.96 )	3.34 ( 1.29 )
Swelling face	1	0.94	0.94	-0.09	-2.13	General disorders and administration site conditions	0.94 ( 0.13 - 6.69 )	0.94 ( 0 )	-0.09 ( -2.13 )	Type 1 diabetes mellitus	1	13.9	13.87	3.79	1.75	Metabolism and nutrition disorders	13.9 ( 1.95 - 98.88 )	13.87 ( 11.94 )	13.87 ( 2.69 )	3.79 ( 1.75 )
Blood blister	1	25.26	25.23	4.66	2.61	Skin and subcutaneous tissue disorders	25.26 ( 3.55 - 179.69 )	25.23 ( 23.26 )	4.66 ( 2.61 )	Anaemia	1	0.5	0.5	-1.01	-3.05	Blood and lymphatic system disorders	0.5 ( 0.07 - 3.53 )	0.5 ( 0.51 )	0.5 ( 0.1 )	-1.01 ( -3.05 )
Purpura	1	9.58	9.57	3.26	1.22	Skin and subcutaneous tissue disorders	9.58 ( 1.35 - 68.12 )	9.57 ( 7.67 )	3.26 ( 1.22 )	Duodenal ulcer	1	9.61	9.6	3.26	1.22	Gastrointestinal disorders	9.61 ( 1.35 - 68.37 )	9.6 ( 7.7 )	9.59 ( 1.86 )	3.26 ( 1.22 )
Oligohydramnios	1	15.96	15.94	3.99	1.95	Pregnancy, puerperium and perinatal conditions	15.96 ( 2.24 - 113.48 )	15.94 ( 14 )	3.99 ( 1.95 )	Hypoalbuminaemia	1	10.83	10.81	3.43	1.39	Metabolism and nutrition disorders	10.83 ( 1.52 - 77.05 )	10.81 ( 8.9 )	10.81 ( 2.09 )	3.43 ( 1.39 )
Joint dislocation	1	5.83	5.83	2.54	0.5	Injury, poisoning and procedural complications	5.83 ( 0.82 - 41.45 )	5.83 ( 4 )	2.54 ( 0.5 )	Apathy	1	6.14	6.13	2.62	0.57	Psychiatric disorders	6.14 ( 0.86 - 43.67 )	6.13 ( 4.29 )	6.13 ( 1.19 )	2.62 ( 0.57 )
Congenital anomaly	1	19.3	19.28	4.27	2.22	Congenital, familial and genetic disorders	19.3 ( 2.71 - 137.27 )	19.28 ( 17.33 )	4.27 ( 2.22 )	Ataxia	1	7.15	7.13	2.83	0.79	Nervous system disorders	7.15 ( 1 - 50.83 )	7.13 ( 5.27 )	7.13 ( 1.38 )	2.83 ( 0.79 )
Cleft lip	1	160.15	159.96	7.32	5.26	Congenital, familial and genetic disorders	160.15 ( 22.44 - 1143.12 )	159.96 ( 157.29 )	7.32 ( 5.26 )	Copper deficiency	1	1220.06	1217.87	10.2	8.08	Metabolism and nutrition disorders	1220.06 ( 165.5 - 8994.3 )	1217.87 ( 1172.45 )	1174.41 ( 220.74 )	10.2 ( 8.08 )
Cleft palate	1	59.32	59.25	5.89	3.84	Congenital, familial and genetic disorders	59.32 ( 8.33 - 422.32 )	59.25 ( 57.18 )	5.89 ( 3.84 )	Drooling	1	13.13	13.11	3.71	1.67	Nervous system disorders	13.13 ( 1.85 - 93.43 )	13.11 ( 11.18 )	13.11 ( 2.54 )	3.71 ( 1.67 )
Acute respiratory distress syndrome	1	5.44	5.44	2.44	0.4	Respiratory, thoracic and mediastinal disorders	5.44 ( 0.77 - 38.69 )	5.44 ( 3.62 )	2.44 ( 0.4 )	Dysphonia	1	2.09	2.09	1.07	-0.98	Respiratory, thoracic and mediastinal disorders	2.09 ( 0.29 - 14.9 )	2.09 ( 0.57 )	2.09 ( 0.41 )	1.07 ( -0.98 )
Autoimmune disorder	1	7.2	7.19	2.85	0.8	Immune system disorders	7.2 ( 1.01 - 51.16 )	7.19 ( 5.33 )	2.85 ( 0.8 )	Status epilepticus	1	8.07	8.06	3.01	0.97	Nervous system disorders	8.07 ( 1.13 - 57.41 )	8.06 ( 6.18 )	8.06 ( 1.56 )	3.01 ( 0.97 )
Photosensitivity reaction	1	4.48	4.48	2.16	0.12	Skin and subcutaneous tissue disorders	4.48 ( 0.63 - 31.88 )	4.48 ( 2.7 )	2.16 ( 0.12 )	Grimacing	1	109.44	109.24	6.77	4.72	Nervous system disorders	109.44 ( 15.34 - 780.84 )	109.24 ( 106.9 )	108.89 ( 21.03 )	6.77 ( 4.72 )
Speech disorder	1	1.32	1.32	0.4	-1.64	Nervous system disorders	1.32 ( 0.19 - 9.41 )	1.32 ( 0.08 )	0.4 ( -1.64 )	Posturing	1	147.72	147.46	7.2	5.14	Psychiatric disorders	147.72 ( 20.68 - 1055.16 )	147.46 ( 144.81 )	146.8 ( 28.33 )	7.2 ( 5.14 )
Coma	1	1.67	1.67	0.74	-1.3	Nervous system disorders	1.67 ( 0.24 - 11.89 )	1.67 ( 0.27 )	0.74 ( -1.3 )	Cardiac arrest	1	0.92	0.92	-0.12	-2.17	Cardiac disorders	0.92 ( 0.13 - 6.52 )	0.92 ( 0.01 )	0.92 ( 0.18 )	-0.12 ( -2.17 )
Confusional state	1	0.47	0.47	-1.09	-3.13	Psychiatric disorders	0.47 ( 0.07 - 3.34 )	0.47 ( 0.6 )	-1.09 ( -3.13 )	Dyskinesia	1	2.4	2.4	1.26	-0.78	Nervous system disorders	2.4 ( 0.34 - 17.1 )	2.4 ( 0.82 )	2.4 ( 0.47 )	1.26 ( -0.78 )
Emotional distress	1	0.68	0.68	-0.56	-2.6	Psychiatric disorders	0.68 ( 0.1 - 4.83 )	0.68 ( 0.15 )	-0.56 ( -2.6 )	Septic encephalopathy	1	506.79	505.89	8.96	6.89	Infections and infestations	506.79 ( 70.2 - 3658.71 )	505.89 ( 496.25 )	498.24 ( 95.3 )	8.96 ( 6.89 )
Haemolytic anaemia	1	10.01	10	3.32	1.28	Blood and lymphatic system disorders	10.01 ( 1.41 - 71.16 )	10 ( 8.1 )	3.32 ( 1.28 )	Blood copper increased	1	968.87	967.13	9.88	7.78	Investigations	968.87 ( 132.39 - 7090.26 )	967.13 ( 937.56 )	939.53 ( 177.68 )	9.88 ( 7.78 )
Ill-defined disorder	1	1.59	1.59	0.67	-1.37	General disorders and administration site conditions	1.59 ( 0.22 - 11.31 )	1.59 ( 0.22 )	0.67 ( -1.37 )	Cogwheel rigidity	1	77.14	77.01	6.26	4.21	Nervous system disorders	77.14 ( 10.82 - 549.9 )	77.01 ( 74.85 )	76.83 ( 14.85 )	6.26 ( 4.21 )
Indifference	1	104.82	104.69	6.71	4.66	Psychiatric disorders	104.82 ( 14.71 - 747.08 )	104.69 ( 102.41 )	6.71 ( 4.66 )	Iron deficiency anaemia	1	12.08	12.06	3.59	1.55	Blood and lymphatic system disorders	12.08 ( 1.7 - 85.96 )	12.06 ( 10.14 )	12.06 ( 2.33 )	3.59 ( 1.55 )
Suicidal ideation	1	0.82	0.82	-0.29	-2.33	Psychiatric disorders	0.82 ( 0.12 - 5.81 )	0.82 ( 0.04 )	-0.29 ( -2.33 )	Liver transplant	1	21.33	21.3	4.41	2.37	Surgical and medical procedures	21.33 ( 3 - 151.82 )	21.3 ( 19.33 )	21.28 ( 4.12 )	4.41 ( 2.37 )
Therapy non-responder	1	1.96	1.96	0.97	-1.07	General disorders and administration site conditions	1.96 ( 0.28 - 13.96 )	1.96 ( 0.47 )	0.97 ( -1.07 )	Febrile neutropenia	1	1.27	1.27	0.34	-1.7	Blood and lymphatic system disorders	1.27 ( 0.18 - 9.02 )	1.27 ( 0.06 )	1.27 ( 0.25 )	0.34 ( -1.7 )
Lip ulceration	1	56.62	56.56	5.82	3.77	Gastrointestinal disorders	56.62 ( 7.95 - 403.07 )	56.56 ( 54.49 )	5.82 ( 3.77 )	Oropharyngeal pain	1	1.53	1.53	0.61	-1.43	Respiratory, thoracic and mediastinal disorders	1.53 ( 0.21 - 10.87 )	1.53 ( 0.18 )	1.53 ( 0.3 )	0.61 ( -1.43 )
Sjogren's syndrome	1	10.24	10.23	3.35	1.31	Musculoskeletal and connective tissue disorders	10.24 ( 1.44 - 72.82 )	10.23 ( 8.33 )	3.35 ( 1.31 )	Renal cyst	1	10.45	10.43	3.38	1.34	Renal and urinary disorders	10.45 ( 1.47 - 74.31 )	10.43 ( 8.52 )	10.43 ( 2.02 )	3.38 ( 1.34 )
Anaphylactic shock	1	2.94	2.94	1.56	-0.49	Immune system disorders	2.94 ( 0.41 - 20.92 )	2.94 ( 1.28 )	1.56 ( -0.49 )	Telangiectasia	1	140.18	139.93	7.12	5.07	Skin and subcutaneous tissue disorders	140.18 ( 19.63 - 1001.06 )	139.93 ( 137.35 )	139.34 ( 26.9 )	7.12 ( 5.07 )
Renal amyloidosis	1	336.18	335.77	8.38	6.32	Renal and urinary disorders	336.18 ( 46.88 - 2410.62 )	335.77 ( 330.79 )	8.38 ( 6.32 )	Urinary sediment present	1	245.83	245.39	7.93	5.87	Investigations	245.83 ( 34.32 - 1761.1 )	245.39 ( 241.6 )	243.58 ( 46.89 )	7.93 ( 5.87 )
Pneumonia pneumococcal	1	64.67	64.59	6.01	3.96	Infections and infestations	64.67 ( 9.08 - 460.45 )	64.59 ( 62.5 )	6.01 ( 3.96 )	Apraxia	1	56.99	56.89	5.83	3.78	Nervous system disorders	56.99 ( 8 - 405.99 )	56.89 ( 54.81 )	56.79 ( 10.99 )	5.83 ( 3.78 )
Arthritis	1	0.76	0.76	-0.39	-2.43	Musculoskeletal and connective tissue disorders	0.76 ( 0.11 - 5.43 )	0.76 ( 0.07 )	-0.39 ( -2.43 )	Eyelid function disorder	1	168.93	168.63	7.39	5.34	Eye disorders	168.93 ( 23.63 - 1207.44 )	168.63 ( 165.79 )	167.77 ( 32.36 )	7.39 ( 5.34 )
Arthropathy	1	1.07	1.07	0.09	-1.95	Musculoskeletal and connective tissue disorders	1.07 ( 0.15 - 7.58 )	1.07 ( 0 )	0.09 ( -1.95 )	Risus sardonicus	1	10980.5	10960.9	13.01	10.59	Nervous system disorders	10980.53 ( 1140.41 - 105726.92 )	10960.85 ( 8219.14 )	8220.89 ( 1235.77 )	13.01 ( 10.59 )
Bone disorder	1	3.13	3.12	1.64	-0.4	Musculoskeletal and connective tissue disorders	3.13 ( 0.44 - 22.23 )	3.12 ( 1.45 )	1.64 ( -0.4 )	Lung transplant	1	24.54	24.5	4.61	2.57	Surgical and medical procedures	24.54 ( 3.45 - 174.69 )	24.5 ( 22.53 )	24.49 ( 4.74 )	4.61 ( 2.57 )
Progeria	1	37315.8	37270.3	14.19	11.55	Congenital, familial and genetic disorders	37315.79 ( 2331.97 - 597121.78 )	37270.28 ( 18634.14 )	14.19 ( 11.55 )	Obliterative bronchiolitis	1	80.94	80.79	6.33	4.28	Respiratory, thoracic and mediastinal disorders	80.94 ( 11.35 - 576.99 )	80.79 ( 78.61 )	80.6 ( 15.58 )	6.33 ( 4.28 )
Dermatitis exfoliative	1	18.2	18.18	4.18	2.14	Skin and subcutaneous tissue disorders	18.2 ( 2.56 - 129.44 )	18.18 ( 16.23 )	4.18 ( 2.14 )	Hepatocellular carcinoma	1	7.5	7.49	2.9	0.86	Neoplasms benign, malignant and unspecified (incl cysts and polyps)	7.5 ( 1.05 - 53.33 )	7.49 ( 5.62 )	7.48 ( 1.45 )	2.9 ( 0.86 )
Micrographia	1	2195.05	2192.37	11.02	8.87	Nervous system disorders	2195.05 ( 291.77 - 16513.67 )	2192.37 ( 2068.68 )	11.02 ( 8.87 )
Muscle spasms	1	0.35	0.35	-1.53	-3.57	Musculoskeletal and connective tissue disorders	0.35 ( 0.05 - 2.45 )	0.35 ( 1.24 )	-1.53 ( -3.57 )
Clumsiness	1	22.89	22.87	4.51	2.47	Nervous system disorders	22.89 ( 3.22 - 162.81 )	22.87 ( 20.9 )	4.51 ( 2.47 )
Vision blurred	1	0.49	0.49	-1.04	-3.08	Eye disorders	0.49 ( 0.07 - 3.46 )	0.49 ( 0.54 )	-1.04 ( -3.08 )
Haemorrhage subcutaneous	1	22.72	22.7	4.5	2.46	Skin and subcutaneous tissue disorders	22.72 ( 3.2 - 161.62 )	22.7 ( 20.73 )	4.5 ( 2.46 )
Bronchiolitis	1	28.86	28.82	4.85	2.8	Infections and infestations	28.86 ( 4.06 - 205.28 )	28.82 ( 26.84 )	4.85 ( 2.8 )
Hypocapnia	1	207.31	207.06	7.69	5.63	Respiratory, thoracic and mediastinal disorders	207.31 ( 29.01 - 1481.54 )	207.06 ( 203.93 )	7.69 ( 5.63 )
Hypoxia	1	2.54	2.53	1.34	-0.7	Respiratory, thoracic and mediastinal disorders	2.54 ( 0.36 - 18.02 )	2.53 ( 0.93 )	1.34 ( -0.7 )
Pulmonary hypertension	1	3.2	3.2	1.68	-0.36	Respiratory, thoracic and mediastinal disorders	3.2 ( 0.45 - 22.77 )	3.2 ( 1.51 )	1.68 ( -0.36 )
Respiratory alkalosis	1	52.26	52.2	5.7	3.66	Respiratory, thoracic and mediastinal disorders	52.26 ( 7.34 - 371.98 )	52.2 ( 50.15 )	5.7 ( 3.66 )
C-reactive protein increased	1	2.18	2.18	1.13	-0.92	Investigations	2.18 ( 0.31 - 15.53 )	2.18 ( 0.64 )	1.13 ( -0.92 )
Gastrointestinal motility disorder	1	13.67	13.65	3.77	1.73	Gastrointestinal disorders	13.67 ( 1.92 - 97.18 )	13.65 ( 11.72 )	3.77 ( 1.73 )
Hepatitis c antibody positive	1	318.94	318.55	8.3	6.24	Investigations	318.94 ( 44.5 - 2285.96 )	318.55 ( 313.87 )	8.3 ( 6.24 )
Iron deficiency anaemia	1	7.56	7.56	2.92	0.87	Blood and lymphatic system disorders	7.56 ( 1.06 - 53.78 )	7.56 ( 5.69 )	2.92 ( 0.87 )
Oesophageal disorder	1	16.47	16.45	4.04	2	Gastrointestinal disorders	16.47 ( 2.32 - 117.14 )	16.45 ( 14.51 )	4.04 ( 2 )
Red blood cell sedimentation rate increased	1	5.5	5.49	2.46	0.41	Investigations	5.5 ( 0.77 - 39.1 )	5.49 ( 3.68 )	2.46 ( 0.41 )
Amaurosis fugax	1	130.02	129.86	7.02	4.97	Eye disorders	130.02 ( 18.23 - 927.31 )	129.86 ( 127.43 )	7.02 ( 4.97 )
Amyloidosis	1	67.48	67.4	6.07	4.03	Immune system disorders	67.48 ( 9.48 - 480.47 )	67.4 ( 65.29 )	6.07 ( 4.03 )
Carpal tunnel syndrome	1	4.12	4.12	2.04	0	Nervous system disorders	4.12 ( 0.58 - 29.32 )	4.12 ( 2.36 )	2.04 ( 0 )
Dysphonia	1	1.12	1.12	0.16	-1.88	Respiratory, thoracic and mediastinal disorders	1.12 ( 0.16 - 7.94 )	1.12 ( 0.01 )	0.16 ( -1.88 )
Scleroedema	1	1963.99	1961.59	10.86	8.73	Skin and subcutaneous tissue disorders	1963.99 ( 262.6 - 14688.44 )	1961.59 ( 1861.62 )	10.86 ( 8.73 )
Viral infection	1	2.1	2.1	1.07	-0.97	Infections and infestations	2.1 ( 0.3 - 14.93 )	2.1 ( 0.58 )	1.07 ( -0.97 )
Anti-platelet antibody	1	3731.58	3727.03	11.73	9.52	Investigations	3731.58 ( 477.13 - 29184.48 )	3727.03 ( 3386.39 )	11.73 ( 9.52 )
Gastric varices	1	248.77	248.47	7.95	5.89	Gastrointestinal disorders	248.77 ( 34.77 - 1779.78 )	248.47 ( 244.84 )	7.95 ( 5.89 )
Hepatic function abnormal	1	2.68	2.68	1.42	-0.62	Hepatobiliary disorders	2.68 ( 0.38 - 19.06 )	2.68 ( 1.05 )	1.42 ( -0.62 )
Portal vein thrombosis	1	32.42	32.38	5.02	2.97	Hepatobiliary disorders	32.42 ( 4.56 - 230.63 )	32.38 ( 30.39 )	5.02 ( 2.97 )
Arrhythmia	1	1.75	1.75	0.8	-1.24	Cardiac disorders	1.75 ( 0.25 - 12.42 )	1.75 ( 0.32 )	0.8 ( -1.24 )
Electrolyte imbalance	1	6.86	6.86	2.78	0.73	Metabolism and nutrition disorders	6.86 ( 0.97 - 48.8 )	6.86 ( 5 )	2.78 ( 0.73 )
Nail disorder	1	7.18	7.17	2.84	0.8	Skin and subcutaneous tissue disorders	7.18 ( 1.01 - 51.03 )	7.17 ( 5.31 )	2.84 ( 0.8 )
Neuropathy peripheral	1	0.88	0.88	-0.18	-2.22	Nervous system disorders	0.88 ( 0.12 - 6.27 )	0.88 ( 0.02 )	-0.18 ( -2.22 )
Onychoclasis	1	8.4	8.39	3.07	1.03	Skin and subcutaneous tissue disorders	8.4 ( 1.18 - 59.74 )	8.39 ( 6.51 )	3.07 ( 1.03 )
Pain of skin	1	2.15	2.15	1.11	-0.94	Skin and subcutaneous tissue disorders	2.15 ( 0.3 - 15.31 )	2.15 ( 0.62 )	1.11 ( -0.94 )
Sensory disturbance	1	3.85	3.85	1.94	-0.1	Nervous system disorders	3.85 ( 0.54 - 27.38 )	3.85 ( 2.11 )	1.94 ( -0.1 )
Blood immunoglobulin a decreased	1	117.34	117.2	6.87	4.82	Investigations	117.34 ( 16.46 - 836.63 )	117.2 ( 114.85 )	6.87 ( 4.82 )
Rectal ulcer	1	76.62	76.53	6.26	4.21	Gastrointestinal disorders	76.62 ( 10.76 - 545.72 )	76.53 ( 74.39 )	6.26 ( 4.21 )
Acute respiratory failure	1	4.75	4.75	2.25	0.2	Respiratory, thoracic and mediastinal disorders	4.75 ( 0.67 - 33.79 )	4.75 ( 2.96 )	2.25 ( 0.2 )
Arterial disorder	1	41.88	41.83	5.38	3.34	Vascular disorders	41.88 ( 5.89 - 298 )	41.83 ( 39.81 )	5.38 ( 3.34 )
Bronchopulmonary aspergillosis	1	16.86	16.84	4.07	2.03	Infections and infestations	16.86 ( 2.37 - 119.9 )	16.84 ( 14.9 )	4.07 ( 2.03 )
Lung consolidation	1	35.37	35.33	5.14	3.1	Respiratory, thoracic and mediastinal disorders	35.37 ( 4.97 - 251.63 )	35.33 ( 33.33 )	5.14 ( 3.1 )
Microangiopathic haemolytic anaemia	1	109.11	108.98	6.76	4.72	Blood and lymphatic system disorders	109.11 ( 15.31 - 777.75 )	108.98 ( 106.68 )	6.76 ( 4.72 )
Renal necrosis	1	376.93	376.47	8.54	6.48	Renal and urinary disorders	376.93 ( 52.51 - 2705.69 )	376.47 ( 370.73 )	8.54 ( 6.48 )
Bedridden	1	4.85	4.84	2.28	0.23	Social circumstances	4.85 ( 0.68 - 34.46 )	4.84 ( 3.05 )	2.28 ( 0.23 )
Cardio-respiratory arrest	1	2.1	2.1	1.07	-0.97	Cardiac disorders	2.1 ( 0.3 - 14.96 )	2.1 ( 0.58 )	1.07 ( -0.97 )
Cardiac tamponade	1	22.03	22	4.46	2.41	Cardiac disorders	22.03 ( 3.1 - 156.65 )	22 ( 20.04 )	4.46 ( 2.41 )
Interstitial lung disease	1	2.15	2.15	1.1	-0.94	Respiratory, thoracic and mediastinal disorders	2.15 ( 0.3 - 15.28 )	2.15 ( 0.61 )	1.1 ( -0.94 )
Pericarditis	1	4.54	4.53	2.18	0.14	Cardiac disorders	4.54 ( 0.64 - 32.25 )	4.53 ( 2.75 )	2.18 ( 0.14 )
Pulmonary oedema	1	1.81	1.81	0.85	-1.19	Respiratory, thoracic and mediastinal disorders	1.81 ( 0.25 - 12.85 )	1.81 ( 0.36 )	0.85 ( -1.19 )
Respiratory failure	1	1.26	1.26	0.33	-1.71	Respiratory, thoracic and mediastinal disorders	1.26 ( 0.18 - 8.94 )	1.26 ( 0.05 )	0.33 ( -1.71 )
Skin oedema	1	70.01	69.93	6.13	4.08	Skin and subcutaneous tissue disorders	70.01 ( 9.83 - 498.53 )	69.93 ( 67.81 )	6.13 ( 4.08 )
Thrombotic microangiopathy	1	10.24	10.23	3.35	1.31	Blood and lymphatic system disorders	10.24 ( 1.44 - 72.78 )	10.23 ( 8.32 )	3.35 ( 1.31 )
Ulcer	1	4.38	4.38	2.13	0.09	General disorders and administration site conditions	4.38 ( 0.62 - 31.16 )	4.38 ( 2.61 )	2.13 ( 0.09 )
Jaundice	1	3.33	3.33	1.73	-0.31	Hepatobiliary disorders	3.33 ( 0.47 - 23.68 )	3.33 ( 1.63 )	1.73 ( -0.31 )
Chromosome analysis abnormal	1	355.39	354.96	8.46	6.4	Investigations	355.39 ( 49.54 - 2549.65 )	354.96 ( 349.63 )	8.46 ( 6.4 )
Crest syndrome	1	197.44	197.2	7.62	5.56	Musculoskeletal and connective tissue disorders	197.44 ( 27.63 - 1410.63 )	197.2 ( 194.18 )	7.62 ( 5.56 )
Bronchial obstruction	1	59.42	59.35	5.89	3.84	Respiratory, thoracic and mediastinal disorders	59.42 ( 8.35 - 423 )	59.35 ( 57.27 )	5.89 ( 3.84 )
Lymphocytic infiltration	1	84.42	84.32	6.39	4.35	Blood and lymphatic system disorders	84.42 ( 11.85 - 601.4 )	84.32 ( 82.15 )	6.39 ( 4.35 )
Obliterative bronchiolitis	1	70.67	70.59	6.14	4.09	Respiratory, thoracic and mediastinal disorders	70.67 ( 9.92 - 503.26 )	70.59 ( 68.47 )	6.14 ( 4.09 )
Mouth ulceration	1	3.19	3.19	1.67	-0.37	Gastrointestinal disorders	3.19 ( 0.45 - 22.7 )	3.19 ( 1.5 )	1.67 ( -0.37 )
General symptom	1	7.84	7.84	2.97	0.93	General disorders and administration site conditions	7.84 ( 1.1 - 55.77 )	7.84 ( 5.96 )	2.97 ( 0.93 )
Skin induration	1	32.08	32.05	5	2.96	Skin and subcutaneous tissue disorders	32.08 ( 4.51 - 228.24 )	32.05 ( 30.05 )	5 ( 2.96 )
Duodenal stenosis	1	196.4	196.16	7.61	5.55	Gastrointestinal disorders	196.4 ( 27.49 - 1403.17 )	196.16 ( 193.15 )	7.61 ( 5.55 )
Dyspnoea exertional	1	2.06	2.06	1.04	-1	Respiratory, thoracic and mediastinal disorders	2.06 ( 0.29 - 14.64 )	2.06 ( 0.54 )	1.04 ( -1 )
Eructation	1	3.94	3.94	1.98	-0.07	Gastrointestinal disorders	3.94 ( 0.55 - 28.02 )	3.94 ( 2.19 )	1.98 ( -0.07 )
Intestinal diaphragm disease	1	491	490.4	8.92	6.85	Gastrointestinal disorders	491 ( 68.2 - 3535.03 )	490.4 ( 482.06 )	8.92 ( 6.85 )
Intestinal stenosis	1	18.53	18.51	4.21	2.17	Gastrointestinal disorders	18.53 ( 2.61 - 131.75 )	18.51 ( 16.55 )	4.21 ( 2.17 )
X-ray gastrointestinal tract abnormal	1	1203.73	1202.27	10.19	8.08	Investigations	1203.73 ( 164.13 - 8828.35 )	1202.27 ( 1162.76 )	10.19 ( 8.08 )
Dialysis	1	6.71	6.71	2.75	0.7	Surgical and medical procedures	6.71 ( 0.94 - 47.72 )	6.71 ( 4.85 )	2.75 ( 0.7 )
Lung neoplasm malignant	1	2.18	2.18	1.12	-0.92	Neoplasms benign, malignant and unspecified (incl cysts and polyps)	2.18 ( 0.31 - 15.48 )	2.18 ( 0.64 )	1.12 ( -0.92 )
Necrosis	1	14.84	14.82	3.89	1.85	General disorders and administration site conditions	14.84 ( 2.09 - 105.49 )	14.82 ( 12.88 )	3.89 ( 1.85 )
Pleural adhesion	1	643.37	642.59	9.3	7.23	Respiratory, thoracic and mediastinal disorders	643.37 ( 89.01 - 4650.53 )	642.59 ( 629.74 )	9.3 ( 7.23 )
Respiratory disorder	1	2.52	2.52	1.33	-0.71	Respiratory, thoracic and mediastinal disorders	2.52 ( 0.35 - 17.89 )	2.52 ( 0.91 )	1.33 ( -0.71 )
Blood alkaline phosphatase increased	1	3.02	3.01	1.59	-0.45	Investigations	3.02 ( 0.42 - 21.44 )	3.01 ( 1.35 )	1.59 ( -0.45 )
Gamma-glutamyltransferase increased	1	3.58	3.58	1.84	-0.2	Investigations	3.58 ( 0.5 - 25.47 )	3.58 ( 1.86 )	1.84 ( -0.2 )
Osteoarthritis	1	1.36	1.36	0.44	-1.6	Musculoskeletal and connective tissue disorders	1.36 ( 0.19 - 9.64 )	1.36 ( 0.09 )	0.44 ( -1.6 )
Antimitochondrial antibody positive	1	401.24	400.76	8.63	6.57	Investigations	401.24 ( 55.86 - 2882.08 )	400.76 ( 394.52 )	8.63 ( 6.57 )
Hepatic fibrosis	1	27.42	27.38	4.77	2.73	Hepatobiliary disorders	27.42 ( 3.85 - 195.01 )	27.38 ( 25.4 )	4.77 ( 2.73 )
Liver injury	1	3.73	3.73	1.9	-0.14	Hepatobiliary disorders	3.73 ( 0.53 - 26.55 )	3.73 ( 2 )	1.9 ( -0.14 )
Premature separation of placenta	1	30.49	30.45	4.93	2.88	Pregnancy, puerperium and perinatal conditions	30.49 ( 4.29 - 216.86 )	30.45 ( 28.46 )	4.93 ( 2.88 )
Breech presentation	1	43.54	43.49	5.44	3.4	Pregnancy, puerperium and perinatal conditions	43.54 ( 6.12 - 309.84 )	43.49 ( 41.47 )	5.44 ( 3.4 )
Gestational diabetes	1	9.73	9.72	3.28	1.24	Pregnancy, puerperium and perinatal conditions	9.73 ( 1.37 - 69.15 )	9.72 ( 7.82 )	3.28 ( 1.24 )
Movement disorder	1	2.02	2.02	1.02	-1.03	Nervous system disorders	2.02 ( 0.28 - 14.38 )	2.02 ( 0.52 )	1.02 ( -1.03 )
Extravasation	1	23.36	23.34	4.54	2.5	General disorders and administration site conditions	23.36 ( 3.29 - 166.18 )	23.34 ( 21.37 )	4.54 ( 2.5 )
Gingivitis ulcerative	1	339.23	338.82	8.39	6.33	Gastrointestinal disorders	339.23 ( 47.3 - 2432.73 )	338.82 ( 333.79 )	8.39 ( 6.33 )
Mastication disorder	1	22.18	22.16	4.47	2.42	Musculoskeletal and connective tissue disorders	22.18 ( 3.12 - 157.77 )	22.16 ( 20.19 )	4.47 ( 2.42 )
Alanine aminotransferase increased	1	1.34	1.34	0.43	-1.62	Investigations	1.34 ( 0.19 - 9.55 )	1.34 ( 0.09 )	0.43 ( -1.62 )
Aspartate aminotransferase increased	1	1.52	1.52	0.61	-1.43	Investigations	1.52 ( 0.21 - 10.84 )	1.52 ( 0.18 )	0.61 ( -1.43 )
Asterixis	1	85.59	85.48	6.41	4.37	Nervous system disorders	85.59 ( 12.01 - 609.69 )	85.48 ( 83.3 )	6.41 ( 4.37 )
Blood bilirubin increased	1	3.52	3.51	1.81	-0.23	Investigations	3.52 ( 0.49 - 25.01 )	3.51 ( 1.8 )	1.81 ( -0.23 )
Dyskinesia	1	1.84	1.84	0.88	-1.16	Nervous system disorders	1.84 ( 0.26 - 13.11 )	1.84 ( 0.39 )	0.88 ( -1.16 )
Protein induced by vitamin k absence or antagonist ii increased	1	2487.72	2484.69	11.19	9.03	Investigations	2487.72 ( 328.22 - 18855.48 )	2484.69 ( 2327.52 )	11.19 ( 9.03 )
Opisthotonus	1	143.52	143.35	7.16	5.11	Nervous system disorders	143.52 ( 20.12 - 1023.97 )	143.35 ( 140.81 )	7.16 ( 5.11 )
Torticollis	1	37.77	37.72	5.24	3.19	Musculoskeletal and connective tissue disorders	37.77 ( 5.31 - 268.71 )	37.72 ( 35.71 )	5.24 ( 3.19 )
Galactorrhoea	1	13.97	13.95	3.8	1.76	Reproductive system and breast disorders	13.97 ( 1.96 - 99.33 )	13.95 ( 12.02 )	3.8 ( 1.76 )
Hirsutism	1	36.3	36.26	5.18	3.13	Skin and subcutaneous tissue disorders	36.3 ( 5.1 - 258.25 )	36.26 ( 34.25 )	5.18 ( 3.13 )
Hyperprolactinaemia	1	21.07	21.04	4.39	2.35	Endocrine disorders	21.07 ( 2.96 - 149.84 )	21.04 ( 19.08 )	4.39 ( 2.35 )
Hypothalamo-pituitary disorder	1	60.28	60.21	5.91	3.86	Endocrine disorders	60.28 ( 8.47 - 429.16 )	60.21 ( 58.13 )	5.91 ( 3.86 )
Peau d'orange	1	150.47	150.28	7.23	5.17	Skin and subcutaneous tissue disorders	150.47 ( 21.09 - 1073.71 )	150.28 ( 147.7 )	7.23 ( 5.17 )
Antineutrophil cytoplasmic antibody positive	1	137.7	137.53	7.1	5.05	Investigations	137.7 ( 19.3 - 982.26 )	137.53 ( 135.04 )	7.1 ( 5.05 )
Polyneuropathy	1	7.8	7.79	2.96	0.92	Nervous system disorders	7.8 ( 1.1 - 55.46 )	7.79 ( 5.92 )	2.96 ( 0.92 )
Blood copper decreased	1	956.81	955.65	9.86	7.77	Investigations	956.81 ( 131.3 - 6972.71 )	955.65 ( 929.81 )	9.86 ( 7.77 )
